# Supplementary material for: Alterations of DNA methylation were associated with the rapid growth of cortisol-producing adrenocortical adenoma during pregnancy
Source: Clin Epigenetics. 2021 Dec 4;13:213. doi: 10.1186/s13148-021-01205-3 (PMC8642905; doi:10.1186/s13148-021-01205-3)
Supplement: Supplementary file 2 — Additional file 2: Enriched GO pathways (Total) in hypo-DMPs associated with DNA hypomethylation genes in the adenoma tissue of the non-pregnant patients. [file 13148_2021_1205_MOESM2_ESM.xls]

Category	Term		%	PValue	Genes	List Total	Pop Hits	Pop Total	Fold Enrichment	Bonferroni	Benjamini	FDR
GOTERM_MF_DIRECT	GO:0004872	receptor activity	2.143622722	2.16E-07	CD86, RET, ITGB1, CHRM3, ROBO4, CD40, CSF3R, ITGB2, LY75, TREM2, EDA2R, MED12, NEO1, CMKLR1, UNC13C, CUBN, EDAR, TLR1, CD200R1, NCR3, RTN4RL1, ANTXRL, APLNR, TLR8, CD48, TLR6, PKHD1L1, PLA2R1, TLR2, RTN4R, NOTCH1, OR1E2, NRXN1, IGSF1, NOTCH4, NRXN3, CD1D, LILRA3, PKHD1, OGFRL1, KLRK1, CALCR, KLRC4-KLRK1, SLAMF1, CADM3, SEMA4D, LRRN2, CADM2, GABRA5, CRTAM, GP6, MCC, LYVE1, LILRB4, IGF2R, CD4, CD7,…	2362	217	16881	1.976103981	3.70E-04	2.32E-04	2.29E-04
GOTERM_MF_DIRECT	GO:0005516	calmodulin binding	1.92926045	3.05E-07	RYR2, RASGRF2, SLC8A1, MYLK, RGS4, PPP3CA, NOS1, CAMK1D, DAPK1, CASK, PHKA1, ENKUR, ITPKB, SPATA17, MYO3A, ITPKA, KCNQ3, ORAI1, MYH9, PLCB1, CAMK2B, PNCK, PDE1C, PDE1B, PDE1A, CAMK2A, ADCY3, CACNA1C, ADCY1, IQGAP1, SLC9A1, ADD2, MAP2, MYH14, KCNN1, KCNN3, TRPM4, MYO10, SYT1, NOS2, ATP2B4, ATP2B3, MYO9B, ATP2B2, SLC8A3, MYO1D, MYO1E, MYO1B, MYO1C, RIT2, MYO5B, CAMK4, MYO1F, SNTB2	2362	189	16881	2.041974114	5.22E-04	2.32E-04	2.29E-04
GOTERM_MF_DIRECT	GO:0005509	calcium ion binding	5.323329761	4.06E-07	ITSN2, SPARC, CLSTN2, DGKB, CELSR1, SLC8A1, CDH8, CDH4, EFEMP1, CDH3, CDH2, ENPP1, SVEP1, HMCN1, EYS, TPD52, CUBN, CCBE1, HPCAL1, SYTL1, HSPG2, HPCAL4, SYTL3, SYTL2, RUNX1, MYL4, STIM1, MYL1, PADI2, ADAM8, MASP1, ASTN2, DSC2, S100A8, MACF1, NOTCH1, NOTCH4, HPCA, CACNA1B, ITPR1, CACNA1A, FBLN1, CABP1, PCDH12, C2CD4C, IQGAP1, LTBP3, PCDH19, NID1, CACNA1E, FBLN2, LTBP1, RASGRP3, PGS1, SPTA1, TRPM2, …	2362	717	16881	1.485201535	6.95E-04	2.32E-04	2.29E-04
GOTERM_MF_DIRECT	GO:0001077	transcriptional activator activity, RNA polymerase II core promoter proximal region sequence-specific binding	2.143622722	4.27E-06	FOXA1, SPI1, ONECUT3, NR2E1, NR3C1, CARF, ELK1, MEOX1, ELK3, SOX18, ZIC3, CREB3L1, SIX2, ZIC1, MYB, SOX9, PITX1, PITX3, MYOCD, MEF2C, KLF13, TCF12, TFE3, EBF1, EBF2, EBF3, PAX6, ETV2, PAX5, EBF4, NPAS4, ELF1, NR5A2, PAX8, ELF4, MTF1, RFX4, PGR, NOBOX, PLAG1, CAMTA1, OTX2, NKX2-5, ZBTB7B, TFAP2A, ARNT2, CDX4, NFATC2, ARID3B, POU2F2, ESR1, POU2F3, FLI1, PBX1, PHOX2B, NFIB, NFIC, MIXL1, SSBP4, TP73	2362	236	16881	1.817010864	0.007289727	0.001829103	0.001808803
GOTERM_MF_DIRECT	GO:0003779	actin binding	2.357984995	1.53E-05	ITGB1, FHOD1, FMN1, FMN2, MYLK, EPS8, MPRIP, RUSC1, ENC1, PHACTR3, PHACTR2, PHACTR1, CCR5, MYOZ2, YWHAH, TRPC5, TRPC6, DST, MKL1, SHROOM2, MYRIP, SPTB, CEACAM1, DAAM1, DAAM2, TBC1D21, PALLD, MYO3A, TNNT3, MYH9, EVL, UTRN, SHANK3, VCL, CAMK2B, SPTBN4, MACF1, HPCA, NOD2, MEFV, NCALD, HDAC6, ADD2, SNTG2, CLMN, SNTG1, EPB41L1, XIRP2, EPS8L1, FLNB, EPS8L2, DMD, GSN, KLHL1, MIB2, MYO9B, SORBS1, SSH2, D…	2362	278	16881	1.696748275	0.025842718	0.005236461	0.005178347
GOTERM_MF_DIRECT	GO:0044325	ion channel binding	1.214719543	2.00E-05	RYR2, KCNG4, KCNC1, USP10, KCNE4, FHL1, NEDD4L, HTT, SLC8A1, HERPUD1, RIMS1, NPTN, PDE4B, FYN, NOS1, PIRT, YWHAH, LYN, KCNIP2, KCND3, PDE4D, CAV1, KCNAB1, ANK2, ANK3, PACS2, ASPH, RNF207, FXYD1, FKBP1B, PKP2, FGF13, FGF12, STX1A	2362	113	16881	2.150397518	0.033631663	0.005701646	0.005638368
GOTERM_MF_DIRECT	GO:0043565	sequence-specific DNA binding	3.78706681	4.29E-05	FOXA1, UBP1, OTP, NR3C1, TTF1, IKZF3, ETS1, ELK1, ELK3, HOXA9, SOX17, SALL3, CREB3L1, PITX1, MNX1, EOMES, MSX2, ESX1, FOXP4, HIC1, FOXP1, ISL2, HOXB3, ATF7, PGR, ERG, ZNF831, LMX1B, NOTCH1, CREM, GATA4, FOXO1, PRDM16, NLRP3, HOXC4, CAMTA1, HIVEP3, OTX2, HIVEP2, ZNF148, HOXC9, NKX2-5, HOXC8, TFAP2A, FOXF2, ESRRB, ESRRG, NR0B1, FOXN3, POU2F2, ESR1, POU2F3, FLI1, PBX1, LHX1, DMRTC2, LHX6, HOXD4, HOX…	2362	518	16881	1.462494974	0.07085574	0.00971424	0.00960643
GOTERM_MF_DIRECT	GO:0004115	3',5'-cyclic-AMP phosphodiesterase activity	0.357270454	4.54E-05	PDE10A, PDE1B, PDE1A, PDE4D, PDE2A, PDE4C, PDE3A, PDE4B, PDE4A, PDE7B	2362	15	16881	4.764606266	0.074772556	0.00971424	0.00960643
GOTERM_MF_DIRECT	GO:0005088	Ras guanyl-nucleotide exchange factor activity	1.178992497	7.50E-05	RET, CAMK2B, SPTBN4, RASGRF2, RASGRF1, CAMK2A, PDGFB, FGF1, IL2RG, RASGRP3, SPTA1, GRIN2A, RASGEF1A, ERBB4, NCAM1, FYN, FGF23, PDGFRB, KL, ANGPT1, NRG1, GRIN2C, GRIN2B, SPTB, BTC, FGF16, GDNF, IL2RA, FGF19, IL2RB, RAPGEF5, LAT, FGF10	2362	115	16881	2.050852262	0.120573852	0.014275652	0.014117219
GOTERM_MF_DIRECT	GO:0005070	SH3/SH2 adaptor activity	0.714540907	1.30E-04	VAV3, ITSN2, BCAR3, FCRL2, SH2D3C, SORBS1, STAM, SLA2, SHB, ARHGAP4, CRKL, EPS8, HSH2D, RUSC1, SH3BP2, NCK2, CLNK, STAP1, LAT, SH2B2	2362	56	16881	2.552467642	0.199026149	0.022191259	0.021944978
GOTERM_MF_DIRECT	GO:0005245	voltage-gated calcium channel activity	0.571632726	1.85E-04	CACNA2D1, CACNA1B, CACNA1A, CACNA2D2, CACNA1D, CACNA1C, CACNA2D4, OPRM1, CACNA1E, TPCN1, CACNA1I, GRM7, CACNA1S, CACNG2, CACNG3, CACNG4	2362	40	16881	2.85876376	0.27204349	0.02886223	0.028541913
GOTERM_MF_DIRECT	GO:0004114	3',5'-cyclic-nucleotide phosphodiesterase activity	0.392997499	5.62E-04	PDE10A, PDE1C, PDE1B, PDE1A, PDE4D, PDE2A, PDE4C, PDE4B, PDE4A, PDE7B, RUNX1	2362	23	16881	3.418087104	0.617972032	0.078805538	0.077930944
GOTERM_MF_DIRECT	GO:0004713	protein tyrosine kinase activity	1.214719543	5.98E-04	BLK, RET, ALK, FLT1, TESK1, TESK2, MST1R, FGF1, ERBB4, KDR, PTK2B, ABL2, FYN, FGF23, LYN, MAP2K3, PDGFRB, STAT5A, SRMS, EPHA6, MAP2K2, SYK, INSR, TNK1, NRG1, PTK6, MERTK, FGR, BTC, FGF16, LCK, BTK, MET, FGF10	2362	133	16881	1.82702947	0.641124103	0.078805538	0.077930944
GOTERM_MF_DIRECT	GO:0000146	microfilament motor activity	0.357270454	7.86E-04	MYO1D, MYO1E, MYO1B, MYO1C, MYO5B, MYO3A, MYH9, MYH14, MYO9B, MYO1F	2362	20	16881	3.573454699	0.739790405	0.090950683	0.089941301
GOTERM_MF_DIRECT	GO:0030898	actin-dependent ATPase activity	0.285816363	8.20E-04	MYO1D, MYO1B, MYO1C, MYO10, MYO3A, MYH9, MYH14, MYO9B	2362	13	16881	4.398098092	0.754526649	0.090950683	0.089941301
GOTERM_MF_DIRECT	GO:0030246	carbohydrate binding	1.607717042	8.50E-04	PRPS2, CHODL, GALNT14, SIGLEC9, GALNT13, GALNT16, CLEC12A, CRYBG3, CLEC10A, GALNT18, NCAN, LY75, PKD1L2, PKD1L3, ASGR1, ASGR2, GRIP1, KLRK1, KLRC4-KLRK1, CLEC5A, FBXO6, SVEP1, KLRC1, NPTX2, GALNT9, GALNT8, GALNT6, SIGLEC12, GFPT2, MAG, AIM1, WBSCR17, CLEC4C, CLEC2B, EMCN, SELL, LGALS12, CHI3L2, CNTN1, CNTN2, GALNTL6, CD69, SFTPA1, PLA2R1, CD22	2362	196	16881	1.640872056	0.76679322	0.090950683	0.089941301
GOTERM_MF_DIRECT	GO:0005178	integrin binding	1.00035727	0.001016908	ITGB1, SEMA7A, CD151, TNXB, ICAM2, ICAM3, FBLN1, FGF1, CTGF, ADAMTS13, GPNMB, TNN, ADAM23, KDR, EDIL3, LYN, EGFL6, SYK, DST, NRG1, IGF1, SFRP2, COL5A1, ADAM9, ITGA6, TGFBI, ITGA5, UTRN	2362	105	16881	1.905842506	0.824800952	0.102408632	0.101272088
GOTERM_MF_DIRECT	GO:0030676	Rac guanyl-nucleotide exchange factor activity	0.285816363	0.001442716	PREX2, VAV3, TIAM1, EPS8L1, ARHGEF4, EPS8L2, DOCK2, KALRN	2362	14	16881	4.083948228	0.915559873	0.131446791	0.129987977
GOTERM_MF_DIRECT	GO:0005085	guanyl-nucleotide exchange factor activity	1.071811361	0.001458814	BCAR3, DOCK5, DOCK4, TRIO, RASGRF2, DOCK8, RASGRF1, KALRN, RAPGEFL1, ARHGAP4, RASGRP3, AKAP13, ABR, DOCK11, HERC2, RASGEF1A, RASGEF1C, MCF2L, RALGDS, RALGPS1, VAV3, ARFGEF2, ARHGEF16, SH2D3C, TIAM1, RAPGEF1, ELMO1, ARHGEF4, DOCK2, RAPGEF5	2362	118	16881	1.817010864	0.917858547	0.131446791	0.129987977
GOTERM_MF_DIRECT	GO:0044212	transcription regulatory region DNA binding	1.679171133	0.001543639	FOXA1, CIITA, CITED1, HMGB2, GATA4, IKZF1, IKZF2, TTF1, IKZF3, TAF7L, HHEX, RXRA, SOX17, SOX18, ERBB4, SALL3, BASP1, CREB3L1, DHX36, HIVEP3, HIVEP2, NKX2-5, BRD7, ZNF564, TFAP2A, ZFHX3, MEF2C, MSX2, H2AFY, CBX4, TCF12, WNT5A, TFE3, ARID5A, ARID5B, SMAD6, SMARCA2, NFKB1, SMAD7, NR5A2, RFX6, PAX8, ZNF516, PPARG, BCOR, ZNF831, TP73	2362	213	16881	1.577017567	0.928977005	0.13213549	0.130669033
GOTERM_MF_DIRECT	GO:0000978	RNA polymerase II core promoter proximal region sequence-specific DNA binding	2.536620222	0.001624008	SPI1, NR3C1, CARF, ELK1, MEOX1, ELK3, HHEX, SOX18, ZIC3, SIX2, ZIC1, MYB, PITX1, PITX3, NCOA2, MEF2C, KLF13, TCF12, TFE3, RFX2, EBF2, PAX6, ETV2, PAX5, FOXP1, NPAS4, ELF1, RFX8, NR5A2, PAX8, RFX6, ELF4, MTF1, RFX4, ATF7, PGR, NOBOX, PLAG1, CUX2, ZNF876P, IFI16, NACC2, OTX2, ZNF148, NKX2-5, ZBTB7B, TFAP2A, ARNT2, CDX4, SKOR1, ZNF141, NFATC2, ARID3B, POU2F2, SMAD6, ESR1, POU2F3, FLI1, PBX1, PHOX2B,…	2362	355	16881	1.42938188	0.938120219	0.132395321	0.13092598
GOTERM_MF_DIRECT	GO:0005234	extracellular-glutamate-gated ion channel activity	0.321543408	0.001708031	GRIN2A, GRID2, GRID1, GRIK4, GRIK2, GRIN2C, GRIN2B, GRIA3, GRIA4	2362	18	16881	3.573454699	0.946423741	0.132915869	0.131440752
GOTERM_MF_DIRECT	GO:0005254	chloride channel activity	0.607359771	0.002229677	CLIC6, GABRB2, CLIC4, TTYH3, CLIC3, TTYH2, GABRA5, GABRA4, GABRA3, BEST2, GABRG3, BEST1, ANO1, GABRR2, FXYD1, SLC26A9, SLC26A10	2362	54	16881	2.249952959	0.978104391	0.165965533	0.164123626
GOTERM_MF_DIRECT	GO:0004970	ionotropic glutamate receptor activity	0.285816363	0.002380247	GRIN2A, GRID2, GRID1, GRIK4, GRIK2, GRIN2C, GRIA3, GRIA4	2362	15	16881	3.811685013	0.983089826	0.169790934	0.167906572
GOTERM_MF_DIRECT	GO:0005262	calcium channel activity	0.714540907	0.002790605	RYR2, TRPC5, SLC24A3, TRPC6, PDE2A, CACNA1B, CACNA2D3, CACNA1A, PKD1L2, PKD1L3, CACNA1E, TRPM1, TRPM2, GRIN2A, LOXHD1, TRPM8, CACNG2, TRPM6, CACNG4, TRPM4	2362	70	16881	2.041974114	0.991639136	0.184889881	0.182837949
GOTERM_MF_DIRECT	GO:0001948	glycoprotein binding	0.678813862	0.002807907	SERPINA1, FBXO27, ITGB2, CSNK1D, SHB, IGF2R, ACE2, SDCBP, SHH, AZGP1, CD4, TFR2, LCK, CNTN1, CNTN2, FYN, FBXO6, BMPR1B, STX1A	2362	65	16881	2.089096593	0.991883843	0.184889881	0.182837949
GOTERM_MF_DIRECT	GO:0004653	polypeptide N-acetylgalactosaminyltransferase activity	0.321543408	0.00379512	GALNT6, GALNT14, WBSCR17, GALNT13, GALNT16, GALNT18, GALNTL6, GALNT9, GALNT8	2362	20	16881	3.216109229	0.998510933	0.231966315	0.229391923
GOTERM_MF_DIRECT	GO:0030506	ankyrin binding	0.321543408	0.00379512	SPTBN4, KCNQ2, NRCAM, CACNA1D, SLC4A1, ATP1A1, FLNC, SPTB, SLC8A1	2362	20	16881	3.216109229	0.998510933	0.231966315	0.229391923
GOTERM_MF_DIRECT	GO:0046934	phosphatidylinositol-4,5-bisphosphate 3-kinase activity	0.643086817	0.004060261	PDGFRB, CD86, KL, TRAT1, PDGFB, PIK3CD, NRG1, FGF1, PIK3R6, PIK3R5, BTC, FGF16, ERBB4, LCK, FGF19, FYN, FGF23, FGF10	2362	62	16881	2.07490918	0.999055936	0.231966315	0.229391923
GOTERM_MF_DIRECT	GO:0005388	calcium-transporting ATPase activity	0.214362272	0.004108794	ATP2A3, ATP2B4, ATP2B3, ATP2B2, ATP2C2, ATP2C1	2362	9	16881	4.764606266	0.999131503	0.231966315	0.229391923
GOTERM_MF_DIRECT	GO:0008201	heparin binding	1.286173633	0.004249495	TNXB, CFH, SERPINA10, LPL, PTN, FGF1, KNG1, CTGF, ADGRG1, LIPC, GPNMB, ABI3BP, CTSG, SLIT3, SLIT2, APOB, TMEM184A, CCL23, COL25A1, APLP2, PCOLCE, NAV2, BMP7, PGF, GREM2, SMOC2, CXCL10, SFRP1, SELL, COL5A1, CRISPLD2, C6ORF25, LPA, FGF12, FGF10, LTF	2362	160	16881	1.608054615	0.999318106	0.231966315	0.229391923
GOTERM_MF_DIRECT	GO:0004714	transmembrane receptor protein tyrosine kinase activity	0.46445159	0.004335819	ALK, RET, NTRK2, CSF1R, FLT1, FLT3, INSR, MERTK, ERBB4, NPTN, KDR, ROR1, MET	2362	38	16881	2.444995321	0.999412163	0.231966315	0.229391923
GOTERM_MF_DIRECT	GO:0005044	scavenger receptor activity	0.535905681	0.004805519	COLEC12, LGALS3BP, CD163, CD163L1, MEGF10, HPN, SSC5D, CXCL16, MARCO, CD6, STAB1, ENPP1, HHIPL1, ENPP3, SCARF1	2362	48	16881	2.233409187	0.999737925	0.244720718	0.242004776
GOTERM_MF_DIRECT	GO:0005249	voltage-gated potassium channel activity	0.607359771	0.00489922	KCNG1, KCNH2, KCNG4, KCNC1, KCNK9, KCND3, KCNE4, KCNH8, KCNAB1, KCNAB2, KCNA6, KCNT1, KCNQ2, KCNQ3, KCNQ4, CNGA3, KCNQ5	2362	58	16881	2.094783789	0.999776942	0.244720718	0.242004776
GOTERM_MF_DIRECT	GO:0000977	RNA polymerase II regulatory region sequence-specific DNA binding	1.571989996	0.005003052	DLX2, ONECUT3, NR1I2, GATA4, IKZF3, ARHGAP35, PHF21A, PHF21B, NEUROD2, CUX2, RXRA, STAT4, ALX4, MSX1, JARID2, RXRG, PKNOX2, EOMES, MEF2C, MSX2, H2AFY, DMRT1, FOXF2, DMRT2, PHF12, ESX1, ARID5B, ARID3A, ESRRG, EBF4, ARID3B, TBX5, PHOX2B, NFKB1, POU3F4, RUNX1, GATAD2A, ETV7, RFX6, BCL6B, PAX9, RARA, SP5, LMX1B	2362	208	16881	1.511846219	0.999813434	0.244720718	0.242004776
GOTERM_MF_DIRECT	GO:0001228	transcriptional activator activity, RNA polymerase II transcription regulatory region sequence-specific binding	0.857449089	0.00522749	MYOCD, DLX2, CSRNP3, DMRT1, FOXF2, NR1I2, GATA4, ESRRG, ARID3A, GRHL3, EBF4, ARID3B, TBX5, GRHL2, IKZF3, RUNX1, NEUROD2, SOX17, RFX6, PAX9, MYF6, ALX4, MSX1, NKX2-5	2362	95	16881	1.805535006	0.999873205	0.248596211	0.245837258
GOTERM_MF_DIRECT	GO:0035255	ionotropic glutamate receptor binding	0.321543408	0.005388434	DLG2, DLG3, FLOT1, GNAS, CACNG2, DRD2, SHANK3, SHANK2, SHANK1	2362	21	16881	3.062961171	0.999903883	0.249324284	0.246557251
GOTERM_MF_DIRECT	GO:0005518	collagen binding	0.607359771	0.006985097	SRGN, CCBE1, SPARC, PDGFB, PCOLCE, GP6, PODN, NID1, USH2A, MMP9, SMAD7, ADGRG1, ABI3BP, ITGA11, ADGRG6, ADAM9, TGFBI	2362	60	16881	2.024957663	0.999993859	0.313128935	0.309653789
GOTERM_MF_DIRECT	GO:0008331	high voltage-gated calcium channel activity	0.214362272	0.007276319	CACNA1B, CACNA1A, CACNA1D, CACNA1C, CACNA1S, CACNA1E	2362	10	16881	4.288145639	0.999996283	0.313128935	0.309653789
GOTERM_MF_DIRECT	GO:0017022	myosin binding	0.321543408	0.007444858	ARFGEF2, ACTC1, MLPH, NPHS1, DMD, MYRIP, USH2A, STX1A, SLC6A4	2362	22	16881	2.923735663	0.999997221	0.313128935	0.309653789
GOTERM_MF_DIRECT	GO:0005096	GTPase activator activity	1.964987496	0.007587301	ARHGAP9, ERRFI1, DOCK4, RGSL1, ARHGEF10L, ARHGAP36, ARHGAP35, ARHGAP4, RGS4, PREX2, SYNGAP1, EVI5L, RGS6, TBC1D22B, VAV3, RALGAPA2, AXIN1, ARAP2, ARAP1, ACAP2, ACAP1, RASA3, ADGRB3, TBC1D21, RIN3, DOCK2, PLCB1, RIN2, RGS17, NPRL3, AGAP2, ARHGAP18, IQGAP1, AGAP3, ARHGAP15, KALRN, RAP1GAP, RASGRP3, ARHGAP22, ABR, RGS20, EVI5, RAP1GAP2, RANBP1, DAB2IP, ARHGAP29, MYO9B, ARHGAP28, ADAP1, ARHGAP26, ARH…	2362	279	16881	1.40888895	0.999997826	0.313128935	0.309653789
GOTERM_MF_DIRECT	GO:0005102	receptor binding	2.39371204	0.007755238	CD86, CNTFR, TENM2, ICAM3, ADM, CCDC129, IL27, AMH, GUSB, PDGFRB, AMN, ANXA1, WNT5B, ADIPOQ, IGFBP2, NRG1, HLA-G, MTSS1, C1QL1, HLA-E, MAG, NCR3, TYROBP, RARA, BTK, PGR, BLK, LAMA2, NXPH3, NRXN1, LPL, KNG1, HMGCL, SRPX2, TESPA1, PTK2B, ABL2, TAC3, CYTL1, HAO1, NXPH1, LRRC4B, CD276, LYN, LGI1, TGFB2, CADM3, SRMS, SEMA4D, NOS2, TNFSF15, CADM2, TNFSF12, CAV1, TNK1, CRTAM, WNT7A, PTK6, POMC, CXCL10, …	2362	353	16881	1.356495552	0.999998373	0.313128935	0.309653789
GOTERM_MF_DIRECT	GO:0071837	HMG box domain binding	0.285816363	0.008036784	MEF2C, HHEX, PRRX1, TCF12, ALX4, HOXC4, PAX6, MEOX1	2362	18	16881	3.176404177	0.999998999	0.313128935	0.309653789
GOTERM_MF_DIRECT	GO:0005251	delayed rectifier potassium channel activity	0.428724544	0.008149623	KCNG1, KCNH2, KCNG2, KCNG4, KCNC1, KCND3, KCNQ2, KCNA3, KCNQ3, KCNQ4, KCNQ5, KCNA6	2362	36	16881	2.382303133	0.999999176	0.313128935	0.309653789
GOTERM_MF_DIRECT	GO:0005089	Rho guanyl-nucleotide exchange factor activity	0.714540907	0.008536672	PLEKHG3, VAV3, ITSN2, ARHGEF10, TRIO, RASGRF2, RASGRF1, ARHGEF16, ARHGEF10L, KALRN, ARHGAP4, PREX2, TIAM1, DOCK11, AKAP13, ABR, MCF2L, EPS8L1, ARHGEF4, EPS8L2	2362	77	16881	1.856340104	0.999999578	0.313128935	0.309653789
GOTERM_MF_DIRECT	GO:0042803	protein homodimerization activity	4.501607717	0.008566572	CDA, PLVAP, SPPL2B, PRDM6, ABAT, SLC4A1, IKZF2, OLFML2A, IKZF3, GIMAP7, STK10, ENPP1, KCNH2, TPD52, CUBN, SLC11A1, ADIPOQ, MTUS2, HLA-G, PGF, RUNX1, MSH3, CD8A, SLC9A7, MASP1, HPRT1, ABCG2, CSF1R, PDGFB, RAP1GAP, ACAT1, SDCBP, KLRK1, SNX2, TERT, IRAK2, NACC2, STC2, PDGFC, TRPM8, DRD2, NKX2-5, ATG7, NTSR1, TFAP2A, WWTR1, CADM3, TGFB2, CDSN, CADM2, ZBTB16, PDE2A, CRTAM, CBX1, NR0B1, GDF6, NFKB1, SY…	2362	730	16881	1.233576143	0.999999599	0.313128935	0.309653789
GOTERM_MF_DIRECT	GO:0045499	chemorepellent activity	0.357270454	0.008779316	SEMA5A, SEMA6C, SEMA5B, SEMA7A, FLRT2, SEMA4D, SEMA3A, SEMA4B, NRG1, EFNA5	2362	27	16881	2.647003481	0.999999722	0.313128935	0.309653789
GOTERM_MF_DIRECT	GO:0004435	phosphatidylinositol phospholipase C activity	0.357270454	0.008779316	CHRM3, CASR, PLCB4, CCKBR, CCL5, PLCG2, CCR5, PLCB1, PLCB2, F2RL2	2362	27	16881	2.647003481	0.999999722	0.313128935	0.309653789
GOTERM_MF_DIRECT	GO:0050839	cell adhesion molecule binding	0.607359771	0.009730718	ITGB1, CADM3, TENM2, TENM4, CADM2, NRXN1, ITGB2, CRTAM, NRXN3, CD1D, ITGAL, NCR3, SELL, CDHR2, CLDN7, NPTN, ADAM8	2362	62	16881	1.959636448	0.999999946	0.339979378	0.336206242
GOTERM_MF_DIRECT	GO:0030276	clathrin binding	0.535905681	0.010287034	TRPC5, SYT2, TRPC6, SYT1, SYT16, SYTL1, AP2B1, C2CD4C, DOC2B, SYTL3, NCALD, SYT6, SYTL2, SYT12, DNER	2362	52	16881	2.06160848	0.999999979	0.352228051	0.348318978
GOTERM_MF_DIRECT	GO:0004890	GABA-A receptor activity	0.285816363	0.011213201	GABRB3, GABRB2, GABRA1, GABRR2, GABRA5, GABRA4, GABRA3, GABRG3	2362	19	16881	3.00922501	0.999999996	0.3741426	0.369990316
GOTERM_MF_DIRECT	GO:0017048	Rho GTPase binding	0.357270454	0.011364144	DOCK11, AKAP13, DIAPH2, DAAM1, ROCK2, DAAM2, ARHGEF16, RHOH, MYO9B, PAK3	2362	28	16881	2.552467642	0.999999997	0.3741426	0.369990316
GOTERM_MF_DIRECT	GO:0008066	glutamate receptor activity	0.214362272	0.011818296	GRM3, GRM5, GRID2, GRM4, GRM7, GRM8	2362	11	16881	3.898314218	0.999999999	0.375479899	0.371312774
GOTERM_MF_DIRECT	GO:0005544	calcium-dependent phospholipid binding	0.571632726	0.011843408	C2CD5, ANXA1, SYT2, MCTP1, SYT1, DYSF, SYT16, SYTL1, PLA2G4A, C2CD4C, DOC2B, SYTL3, SYT6, SYTL2, PCLO, SYT12	2362	58	16881	1.971561213	0.999999999	0.375479899	0.371312774
GOTERM_MF_DIRECT	GO:0005230	extracellular ligand-gated ion channel activity	0.392997499	0.012152107	GABRB3, GABRB2, GABRA1, GABRR2, CHRNB4, GABRA5, GABRA4, HTR3E, GABRA3, HTR3A, GABRG3	2362	33	16881	2.382303133	0.999999999	0.378261964	0.374063963
GOTERM_MF_DIRECT	GO:0004871	signal transducer activity	1.46480886	0.015845868	CD40, SECTM1, CXXC5, ATP2C1, RASGRP3, CRKL, AKAP13, GNA14, GNG2, GNG4, GNG7, CXCR2, PLCG2, STAT4, PTK2B, STAT6, SH2B3, APOL3, RGS6, SH2B2, PSD, STAT5A, UNC13C, KL, NEK6, STAT2, TNK1, MAGI2, MIB2, AXIN1, GNAO1, PLCB4, GNAQ, GNAS, PKP1, CSPG4, ERG, PLCB1, PLCB2, TRIM55, ZP4	2362	204	16881	1.436388654	1	0.484430835	0.479054558
GOTERM_MF_DIRECT	GO:0008093	cytoskeletal adaptor activity	0.250089318	0.016979599	SDCBP, NCK2, SORBS2, ANK2, ANK3, BAIAP2, ANK1	2362	16	16881	3.126772862	1	0.509983745	0.504323879
GOTERM_MF_DIRECT	GO:0004715	non-membrane spanning protein tyrosine kinase activity	0.46445159	0.021539204	BLK, LYN, SRMS, SYK, TNK1, PTK6, FGR, TEC, LCK, BTK, PTK2B, ABL2, FYN	2362	46	16881	2.019778743	1	0.622256705	0.615350819
GOTERM_MF_DIRECT	GO:0046875	ephrin receptor binding	0.321543408	0.021808062	EFNB2, SDCBP, PTPN1, EFNA3, EFNA2, EFNB3, FYN, EFNA5, ANKS1A	2362	26	16881	2.473930177	1	0.622256705	0.615350819
GOTERM_MF_DIRECT	GO:0050840	extracellular matrix binding	0.321543408	0.021808062	ADGRG1, SPARC, SPOCK2, ITGA2B, ADGRG6, SSC5D, TGFBI, OLFML2A, FBLN2	2362	26	16881	2.473930177	1	0.622256705	0.615350819
GOTERM_MF_DIRECT	GO:0017124	SH3 domain binding	0.92890318	0.022804589	ERRFI1, DOCK4, SH3KBP1, FMN1, ESPN, SYNGAP1, INPP5D, SH3BP2, SH3BP5, PAK3, LYN, DAB2IP, CYBA, ENKUR, SH3BP5L, DNAJC6, ABI1, ADAM12, RAPGEF1, ELMO1, ADAM9, EVL, MAPT, SHANK3, SHANK2, SHANK1	2362	119	16881	1.561509617	1	0.640023882	0.632920813
GOTERM_MF_DIRECT	GO:0005001	transmembrane receptor protein tyrosine phosphatase activity	0.250089318	0.023199961	PTPRR, PTPRB, PTPRN2, PTPRC, PTPRZ1, PTPRK, PTPRG	2362	17	16881	2.942845047	1	0.640618277	0.633508612
GOTERM_MF_DIRECT	GO:0003700	transcription factor activity, sequence-specific DNA binding	5.609146124	0.023761599	RB1, FOXA1, SPI1, MYT1L, UBP1, PRDM2, IKZF1, IKZF2, NR3C1, IKZF3, ETS1, CARF, ELK1, BACH2, ELK3, SALL3, CREB3L1, ZNF726, SOX9, PITX1, MNX1, ZNF564, EOMES, MEF2C, WNT5A, RFX2, FOXP4, HIC1, POU3F4, RUNX1, FOXP1, RFX8, HOXB3, ATF7, PGR, ERG, ZNF831, LMX1B, ZNF311, ZNF157, DLX2, NOTCH1, SP140, CREM, GATA4, NEUROD2, RAI1, ZNF668, HOXC4, HIVEP3, OTX2, HIVEP2, MSC, NKX2-5, HOXC8, ZSCAN18, TFAP2A, STAT5A…	2362	961	16881	1.167601223	1	0.645712019	0.638545823
GOTERM_MF_DIRECT	GO:0004683	calmodulin-dependent protein kinase activity	0.285816363	0.02603083	CAMK2B, PNCK, CAMK1D, DAPK1, CAMK4, ITPKA, CAMK2A, PTK2B	2362	22	16881	2.598876145	1	0.683628863	0.676041861
GOTERM_MF_DIRECT	GO:0001206	transcriptional repressor activity, RNA polymerase II distal enhancer sequence-specific binding	0.178635227	0.026782735	ZBTB16, ARX, MSC, BACH2, GZF1	2362	9	16881	3.970505222	1	0.683628863	0.676041861
GOTERM_MF_DIRECT	GO:0030165	PDZ domain binding	0.714540907	0.026927452	KCNJ4, DOCK4, GRID2, MAP2K2, DTNA, SLC22A5, USHBP1, ARHGEF16, ATP2B4, ARHGAP29, ATP2B3, ATP2B2, GRIK2, SHISA9, BAIAP2, SLC9A3, SNTG2, GRM7, DLG3, GRASP	2362	86	16881	1.662071953	1	0.683628863	0.676041861
GOTERM_MF_DIRECT	GO:0001105	RNA polymerase II transcription coactivator activity	0.392997499	0.027171533	MED12, RERE, MYOCD, CITED1, PRRX1, HYAL2, MKL1, JADE1, ZFPM2, SMARCA2, MED12L	2362	37	16881	2.124756848	1	0.683628863	0.676041861
GOTERM_MF_DIRECT	GO:0005246	calcium channel regulator activity	0.321543408	0.02729385	GRM3, STIM1, GRM7, PRKCB, NRXN1, CACNA2D3, NRXN3, CACNA2D4, HPCAL4	2362	27	16881	2.382303133	1	0.683628863	0.676041861
GOTERM_MF_DIRECT	GO:0005244	voltage-gated ion channel activity	0.357270454	0.027552799	CLIC6, CLIC4, CLIC3, KCNIP1, KCNK10, KCNK12, CACNA2D3, KCNA3, KCNK16, TRPM5	2362	32	16881	2.233409187	1	0.683628863	0.676041861
GOTERM_MF_DIRECT	GO:0008144	drug binding	0.643086817	0.031411727	CHRM2, CHRM3, GABRA1, CHRNB4, PDE4D, PDE2A, NR1I2, HMGB2, HTR2A, PPP3CA, SFRP1, PDE10A, IL2RA, FASN, RARA, TLR8, PPARG, DRD2	2362	76	16881	1.692689068	1	0.768241098	0.759715058
GOTERM_MF_DIRECT	GO:0008013	beta-catenin binding	0.678813862	0.032561079	APC2, KANK1, SHROOM2, AXIN1, PTPRJ, PTPRK, ESR1, MED12L, FOXO1, HDAC6, SMAD7, MED12, GRIP1, SOX17, CDH2, RGS20, CTNNA3, SOX9, VCL	2362	82	16881	1.655991202	1	0.785134755	0.776421227
GOTERM_MF_DIRECT	GO:0030215	semaphorin receptor binding	0.285816363	0.033026821	SEMA5A, SEMA6C, SEMA5B, SEMA7A, RIT2, SEMA4D, SEMA3A, SEMA4B	2362	23	16881	2.48588153	1	0.78530441	0.776588999
GOTERM_MF_DIRECT	GO:0042043	neurexin family protein binding	0.214362272	0.035731101	SDCBP, LRRTM2, SYTL1, CASK, SYTL3, SYTL2	2362	14	16881	3.062961171	1	0.837967732	0.828667857
GOTERM_MF_DIRECT	GO:0045545	syndecan binding	0.142908181	0.039321284	SEMA5A, SDCBP, GPNMB, TNC	2362	6	16881	4.764606266	1	0.8738464	0.864148339
GOTERM_MF_DIRECT	GO:0016757	transferase activity, transferring glycosyl groups	0.535905681	0.039408715	GALNT6, GALNT14, GALNT13, ALG9, GALNT16, GALNT18, GTDC1, B3GNTL1, DPM2, GLT1D1, WBSCR17, MFNG, GALNTL6, B4GALT7, GALNT9	2362	61	16881	1.757436737	1	0.8738464	0.864148339
GOTERM_MF_DIRECT	GO:0019911	structural constituent of myelin sheath	0.178635227	0.039787013	CMTM8, PLLP, MALL, MAL, MBP	2362	10	16881	3.573454699	1	0.8738464	0.864148339
GOTERM_MF_DIRECT	GO:0004716	receptor signaling protein tyrosine kinase activity	0.178635227	0.039787013	LYN, SYK, ERBB4, INSR, KDR	2362	10	16881	3.573454699	1	0.8738464	0.864148339
GOTERM_MF_DIRECT	GO:0043548	phosphatidylinositol 3-kinase binding	0.250089318	0.039813095	PDGFRB, DAB1, LCK, INSR, DAB2IP, FYN, ATP1A1	2362	19	16881	2.633071884	1	0.8738464	0.864148339
GOTERM_MF_DIRECT	GO:0003707	steroid hormone receptor activity	0.500178635	0.042416632	PAQR5, ESRRB, NR1I2, ESRRG, NR0B1, NR2E1, NR3C1, ESR1, RXRA, NR5A2, RARA, PGR, PPARG, RXRG	2362	56	16881	1.78672735	1	0.913455781	0.903318129
GOTERM_MF_DIRECT	GO:0051015	actin filament binding	0.964630225	0.04268485	MACF1, ESPN, TRIOBP, SLC6A4, ADD2, SPTA1, MYO18A, ABL2, MYH14, CTNNA3, FLNC, CTNNA2, PKNOX2, MYO10, MAP1S, NEBL, SHROOM2, SHROOM3, SPTB, SHROOM4, MYL4, MYO1D, MYO1E, MYO1B, CORO6, MYH9, UTRN	2362	132	16881	1.461867832	1	0.913455781	0.903318129
GOTERM_MF_DIRECT	GO:0015459	potassium channel regulator activity	0.392997499	0.044882227	DPP10, DPP6, KCNIP1, KCNIP2, KCNMB3, KCNMB4, NEDD4L, KCNAB1, KCNAB2, DRD2, PRKCZ	2362	40	16881	1.965400085	1	0.947415682	0.936901139
GOTERM_MF_DIRECT	GO:0008022	protein C-terminus binding	1.250446588	0.045896308	CIITA, CITED1, CACNA1B, OPRL1, FBLN1, BRCA2, CTGF, MED12, GRIP1, STIP1, SDCBP, SNTG1, CNGA3, FPGT-TNNI3K, SASH1, SYT1, DST, ZBTB16, SIAH1, PEX10, ATP2B2, FOXN3, OPRM1, BAIAP2, HSPG2, DGKZ, HPCAL4, BCAM, MYO1C, DLG3, LCK, NEIL1, SHANK3, SIPA1, SHANK1	2362	182	16881	1.374405654	1	0.947415682	0.936901139
GOTERM_MF_DIRECT	GO:0004697	protein kinase C activity	0.214362272	0.047592143	PRKCH, PRKD3, PRKCB, PRKCQ, PRKCA, PRKCZ	2362	15	16881	2.85876376	1	0.947415682	0.936901139
GOTERM_MF_DIRECT	GO:0030169	low-density lipoprotein particle binding	0.214362272	0.047592143	COLEC12, LIPC, STAB1, CDH13, CD36, SCARF1	2362	15	16881	2.85876376	1	0.947415682	0.936901139
GOTERM_MF_DIRECT	GO:0005161	platelet-derived growth factor receptor binding	0.214362272	0.047592143	LYN, PDGFRB, PDGFC, PDGFB, PTPRJ, ITGA5	2362	15	16881	2.85876376	1	0.947415682	0.936901139
GOTERM_MF_DIRECT	GO:0010181	FMN binding	0.214362272	0.047592143	POR, NOS2, CREG2, TYW1B, HAO1, NOS1	2362	15	16881	2.85876376	1	0.947415682	0.936901139
GOTERM_MF_DIRECT	GO:0043236	laminin binding	0.285816363	0.050512005	ITGB1, BCAM, ADGRG6, ADAM9, ITGA6, SSC5D, LYPD5, NID1	2362	25	16881	2.287011008	1	0.993983366	0.982952008
GOTERM_MF_DIRECT	GO:0005198	structural molecule activity	1.607717042	0.052379825	COL18A1, COL15A1, LAMA2, ROCK2, CLDN2, TTBK2, KRT83, ADD2, LCE1B, SNTG2, SNTG1, MAP2, EPB41L1, BGLAP, OTOG, NPHP4, KRTAP3-3, PGM5, NEFH, KRT71, ANXA1, JAG1, KRT4, CAV1, SPAG4, CRYBB2, KRT12, ANK1, KRT74, IFFO1, LCE3E, KRT72, LCE1D, CLDN5, CLDN10, KRT19, CLDN15, MAP7D3, ASPH, LCE4A, MAP7D2, CLDN7, VCL, CDC42SE2, SNTB2	2362	247	16881	1.302068514	1	1	0.989479836
GOTERM_MF_DIRECT	GO:0019976	interleukin-2 binding	0.107181136	0.053196503	IL2RA, IL2RB, IL2RG	2362	3	16881	7.146909399	1	1	0.989479836
GOTERM_MF_DIRECT	GO:0004911	interleukin-2 receptor activity	0.107181136	0.053196503	IL2RA, IL2RB, IL2RG	2362	3	16881	7.146909399	1	1	0.989479836
GOTERM_MF_DIRECT	GO:0004117	calmodulin-dependent cyclic-nucleotide phosphodiesterase activity	0.107181136	0.053196503	PDE1C, PDE1B, PDE1A	2362	3	16881	7.146909399	1	1	0.989479836
GOTERM_MF_DIRECT	GO:0004674	protein serine/threonine kinase activity	2.322257949	0.053851261	TRIO, MAST4, LRRK1, TESK1, TESK2, RPS6KA4, STK10, RPS6KA2, RPS6KA1, PDK3, SPEG, PRKG2, MAP3K8, MAP3K6, PSKH2, STK32C, MAP2K3, CDKL5, CAMK1D, PRKCH, MAP2K2, RIPK3, SYK, PRKCB, DAPK1, RIPK4, LMTK3, CASK, CSNK1D, PRKCA, VRK2, GAK, MYO3A, SIK3, FAM20C, SIK1, PRKCQ, FAM20A, ALPK2, ANKK1, CAMK2B, BRSK2, PNCK, ROCK2, CAMK2A, WNK4, KALRN, PRKCZ, TTBK2, IRAK2, PAK6, FPGT-TNNI3K, PAK3, TRPM6, MAP4K3, MAPK4…	2362	376	16881	1.235502955	1	1	0.989479836
GOTERM_MF_DIRECT	GO:0015278	calcium-release channel activity	0.178635227	0.055769137	RYR2, TRPM2, JPH3, RASA3, ITPR1	2362	11	16881	3.248595181	1	1	0.989479836
GOTERM_MF_DIRECT	GO:0048407	platelet-derived growth factor binding	0.178635227	0.055769137	PDGFRB, COL1A1, COL5A1, COL4A1, PDGFB	2362	11	16881	3.248595181	1	1	0.989479836
GOTERM_MF_DIRECT	GO:0005154	epidermal growth factor receptor binding	0.321543408	0.058568739	VAV3, BTC, LINGO1, RNF126, SNX2, EFEMP1, ERBB4, ITGA5, FAM83B	2362	31	16881	2.07490918	1	1	0.989479836
GOTERM_MF_DIRECT	GO:0004725	protein tyrosine phosphatase activity	0.750267953	0.060376056	PTPN1, PTPRR, DUSP2, PTPRN2, EYA1, DUSP1, PTPRQ, EYA2, EYA3, EYA4, PTPRJ, PTPRK, MTMR4, SSH2, DUSP16, PTPRG, PTPRB, PTPRC, PTPRZ1, DNAJC6, PTPN7	2362	100	16881	1.500850974	1	1	0.989479836
GOTERM_MF_DIRECT	GO:0001968	fibronectin binding	0.285816363	0.061087142	ITGB1, SFRP2, MYOC, IGFBP3, FBLN1, SSC5D, LPA, CTGF	2362	26	16881	2.199049046	1	1	0.989479836
GOTERM_MF_DIRECT	GO:0000980	RNA polymerase II distal enhancer sequence-specific DNA binding	0.535905681	0.062955749	MEF2C, SPI1, ZBTB16, ESRRB, ARX, NFATC1, ARID3B, FLI1, BACH2, NFKB1, MED12, NR5A2, MSC, MIXL1, GZF1	2362	65	16881	1.649286784	1	1	0.989479836
GOTERM_MF_DIRECT	GO:0008083	growth factor activity	1.107538407	0.063609346	BMP10, PDGFB, PTN, FGF1, NUDT6, CTGF, EFEMP1, PDGFC, AMH, FGF23, TGFB2, JAG1, MACC1, BMP8B, NRG1, IGF1, INHBA, GDF6, BMP7, PGF, BMP5, BTC, FGF16, GDNF, IL7, FGF19, TFF1, FGF13, FGF12, NODAL, FGF10	2362	162	16881	1.367618465	1	1	0.989479836
GOTERM_MF_DIRECT	GO:0097110	scaffold protein binding	0.428724544	0.063889916	KCNH2, GRID2, MAP2K2, CASP8, PDE4D, NCK2, ATP2B4, TREM2, NOS1, NLRP1, SHANK3, SHANK1	2362	48	16881	1.78672735	1	1	0.989479836
GOTERM_MF_DIRECT	GO:0004222	metalloendopeptidase activity	0.821722044	0.065143552	MIPEP, MMP3, SPG7, ADAMTS12, MMP9, THSD4, MMP21, MMP25, ADAMTS2, ADAM28, ADAMTS13, MEP1A, ADAMTS18, PAPPA, MMP23B, ADAMTS17, ADAM12, ADAM23, ADAMTSL2, ADAM9, ADAM8, PAPPA2, TRABD2A	2362	113	16881	1.454680674	1	1	0.989479836
GOTERM_MF_DIRECT	GO:0008134	transcription factor binding	1.786352269	0.067848347	RB1, FOXA1, HMGB2, HMGB1, ETS1, TAF7L, HHEX, HEY1, SOX17, CCND1, SIX2, NBN, NCOA2, BCAS3, MYOCD, MSX2, PARP1, TCF12, KCTD1, PAX6, RUNX1, TFDP1, RARA, ATF7, PPARG, ZFPM2, HTT, GATA4, CXXC5, HDAC9, MAPK9, IFI16, NLRP3, APBB2, BRD7, NKX2-5, E2F5, ATG7, FOXF2, ESRRB, HMGA1, NFATC2, NR0B1, TBX5, ESR1, NFKB1, PBX1, MLXIPL, BCOR, TP73	2362	284	16881	1.258258697	1	1	0.989479836
GOTERM_MF_DIRECT	GO:0005216	ion channel activity	0.392997499	0.069099834	KCNH2, SCN8A, FXYD1, ITPR1, CACNA1A, CNGA3, TRPM8, TRPM5, SCN3A, SCN1A, TPCN1	2362	43	16881	1.828279149	1	1	0.989479836
GOTERM_MF_DIRECT	GO:0003774	motor activity	0.535905681	0.070059816	MYO10, MYO9B, DNAH9, MYO1D, MYO1E, MYO1B, MYO1C, MYO5B, MYO3A, MYO18A, MYH14, MYH9, KIF1A, CGNL1, MYO1F	2362	66	16881	1.624297591	1	1	0.989479836
GOTERM_MF_DIRECT	GO:0015279	store-operated calcium channel activity	0.178635227	0.07467425	TRPC5, TRPC6, STIM1, ORAI2, ORAI1	2362	12	16881	2.977878916	1	1	0.989479836
GOTERM_MF_DIRECT	GO:0016849	phosphorus-oxygen lyase activity	0.178635227	0.07467425	ADCY9, CD38, ADCY3, ADCY2, ADCY1	2362	12	16881	2.977878916	1	1	0.989479836
GOTERM_MF_DIRECT	GO:0042834	peptidoglycan binding	0.178635227	0.07467425	PGLYRP4, NLRP3, TREM2, NOD2, TLR2	2362	12	16881	2.977878916	1	1	0.989479836
GOTERM_MF_DIRECT	GO:0000987	core promoter proximal region sequence-specific DNA binding	0.250089318	0.076113809	TFAP2A, DMRT1, UHRF1, DMRT2, ZNF516, DMRTC2, MIXL1	2362	22	16881	2.274016627	1	1	0.989479836
GOTERM_MF_DIRECT	GO:0033613	activating transcription factor binding	0.250089318	0.076113809	MEF2C, CIITA, DHX33, PRDM16, ZNF516, GATA4, PPARG	2362	22	16881	2.274016627	1	1	0.989479836
GOTERM_MF_DIRECT	GO:0030695	GTPase regulator activity	0.214362272	0.077468175	RIMS1, TSC1, RIN2, RALGDS, GPSM3, RAP1GAP	2362	17	16881	2.522438611	1	1	0.989479836
GOTERM_MF_DIRECT	GO:0004950	chemokine receptor activity	0.214362272	0.077468175	CXCR1, CCRL2, CCR5, CCR3, CCR2, CMKLR1	2362	17	16881	2.522438611	1	1	0.989479836
GOTERM_MF_DIRECT	GO:0003713	transcription coactivator activity	1.571989996	0.077639628	MEG3, RB1, PHF2, CIITA, CITED1, MAML2, WWC1, NR1I2, GATA4, HIF3A, CD3D, MED12, TAF7L, GRIP1, RXRA, SOX17, PRDM16, PCBD1, BRD7, YAF2, SAMD11, TFAP2A, NCOA2, WWTR1, MYOCD, PRRX1, ACTL6B, RIPK3, NCOA3, NCOA4, MKL1, ESRRB, IL31RA, ARID5B, SMARCA2, ARID1B, KLF7, TFDP1, MTF1, TFEC, RARA, TBPL1, MAML3, BRDT	2362	248	16881	1.268000055	1	1	0.989479836
GOTERM_MF_DIRECT	GO:0005201	extracellular matrix structural constituent	0.535905681	0.077671604	COL15A1, TNXB, COL24A1, NCAN, COL11A2, FBLN1, FBLN2, MUC5AC, HAPLN1, COL1A1, CD4, COL5A1, COL4A1, COL5A2, PXDN	2362	67	16881	1.600054343	1	1	0.989479836
GOTERM_MF_DIRECT	GO:0004672	protein kinase activity	2.179349768	0.078906413	RET, HSPB8, LRRK1, TESK1, TESK2, COL4A3BP, RASSF2, CCND1, RPS6KA2, RPS6KA1, PDK3, PRKG2, MAP3K8, SOX9, MAP3K6, MAP2K3, CDKL4, CDKL5, EPHA6, PRKCH, MAP2K2, RIPK3, SYK, PRKCB, DAPK1, RIPK4, LMTK3, CASK, CSNK1D, PRKCA, VRK2, GAK, MYO3A, BTK, SIK3, ROR1, PRKCQ, ANKK1, MET, GUCY2C, CAMK2B, BRSK2, PNCK, CAMK2A, WNK4, KALRN, PRKCZ, TTBK2, MAPK9, CCL5, ABL2, C19ORF35, FPGT-TNNI3K, MAP4K3, CDK18, MAP3K3, …	2362	359	16881	1.214377363	1	1	0.989479836
GOTERM_MF_DIRECT	GO:0005543	phospholipid binding	0.643086817	0.08592416	PSD, SPTBN4, ANXA1, MYOF, DYSF, SYT16, NOXO1, ARHGAP26, PLA2G7, SPTB, ARHGAP35, NR5A2, TEC, BIN2, STAP1, APOB, WDFY4, PACSIN1	2362	86	16881	1.495864758	1	1	0.989479836
GOTERM_MF_DIRECT	GO:0004465	lipoprotein lipase activity	0.142908181	0.088815015	LPL, AOAH, LIPK, PNPLA2	2362	8	16881	3.573454699	1	1	0.989479836
GOTERM_MF_DIRECT	GO:0071723	lipopeptide binding	0.142908181	0.088815015	TLR1, CD1D, TLR6, TLR2	2362	8	16881	3.573454699	1	1	0.989479836
GOTERM_MF_DIRECT	GO:0004972	NMDA glutamate receptor activity	0.142908181	0.088815015	GRIN2A, PTK2B, GRIN2C, GRIN2B	2362	8	16881	3.573454699	1	1	0.989479836
GOTERM_MF_DIRECT	GO:0031995	insulin-like growth factor II binding	0.142908181	0.088815015	INSR, IGFBP3, IGFBP2, IGF2R	2362	8	16881	3.573454699	1	1	0.989479836
GOTERM_MF_DIRECT	GO:0001162	RNA polymerase II intronic transcription regulatory region sequence-specific DNA binding	0.142908181	0.088815015	NCOA2, SMYD3, VAX1, VAX2	2362	8	16881	3.573454699	1	1	0.989479836
GOTERM_MF_DIRECT	GO:0008061	chitin binding	0.142908181	0.088815015	CHID1, CHIT1, FIBCD1, CHI3L2	2362	8	16881	3.573454699	1	1	0.989479836
GOTERM_MF_DIRECT	GO:0005540	hyaluronic acid binding	0.250089318	0.091320982	CHODL, CEMIP, HYAL2, NCAN, STAB1, LYVE1, HAPLN1	2362	23	16881	2.175146339	1	1	0.989479836
GOTERM_MF_DIRECT	GO:0043395	heparan sulfate proteoglycan binding	0.214362272	0.095424569	SEMA5A, CFH, HPSE2, GPC3, GPC2, GPC5	2362	18	16881	2.382303133	1	1	0.989479836
GOTERM_MF_DIRECT	GO:0017075	syntaxin-1 binding	0.214362272	0.095424569	SYT1, DAPK1, STXBP2, CPLX1, SYBU, SLC6A4	2362	18	16881	2.382303133	1	1	0.989479836
GOTERM_MF_DIRECT	GO:0051393	alpha-actinin binding	0.178635227	0.096359078	RARA, XIRP2, CACNA1D, PPARG, CACNA1C	2362	13	16881	2.748811307	1	1	0.989479836
GOTERM_MF_DIRECT	GO:0030160	GKAP/Homer scaffold activity	0.107181136	0.09660695	SHANK3, SHANK2, SHANK1	2362	4	16881	5.360182049	1	1	0.989479836
GOTERM_MF_DIRECT	GO:0086007	voltage-gated calcium channel activity involved in cardiac muscle cell action potential	0.107181136	0.09660695	CACNA2D1, CACNA1D, CACNA1C	2362	4	16881	5.360182049	1	1	0.989479836
GOTERM_MF_DIRECT	GO:0004566	beta-glucuronidase activity	0.107181136	0.09660695	KL, HPSE2, GUSB	2362	4	16881	5.360182049	1	1	0.989479836
GOTERM_MF_DIRECT	GO:0034617	tetrahydrobiopterin binding	0.107181136	0.09660695	NOS2, TH, NOS1	2362	4	16881	5.360182049	1	1	0.989479836
GOTERM_MF_DIRECT	GO:0001642	group III metabotropic glutamate receptor activity	0.107181136	0.09660695	GRM4, GRM7, GRM8	2362	4	16881	5.360182049	1	1	0.989479836
