# Supplementary material for: Alterations of DNA methylation were associated with the rapid growth of cortisol-producing adrenocortical adenoma during pregnancy
Source: Clin Epigenetics. 2021 Dec 4;13:213. doi: 10.1186/s13148-021-01205-3 (PMC8642905; doi:10.1186/s13148-021-01205-3)
Supplement: Supplementary file 3 — Additional file 3: Enriched KEGG pathways (Total) in hypo-DMPs associated with DNA hypomethylation genes in the adenoma tissue of the non-pregnant patients. [file 13148_2021_1205_MOESM3_ESM.xlsx]

## Sheet: demo_bubble_data
Term_ID	Term_description	ListHit	FoldEnrichment	P_value
hsa04020	Calcium signaling pathway	64	2.44243	1e-06
hsa04015	Rap1 signaling pathway	63	2.04935	1e-06
hsa04024	cAMP signaling pathway	57	1.96655	1e-06
hsa04514	Cell adhesion molecules (CAMs)	43	2.0686	3.01e-06
hsa05200	Pathways in cancer	88	1.52963	2.54e-05
hsa04510	Focal adhesion	52	1.72438	6.89e-05
hsa04010	MAPK signaling pathway	58	1.56604	0.000402
hsa04014	Ras signaling pathway	53	1.602	0.000421
hsa04151	PI3K-Akt signaling pathway	74	1.46524	0.00049
hsa04750	Inflammatory mediator regulation of TRP channels	28	1.95177	0.000611
hsa04912	GnRH signaling pathway	26	1.95177	0.00100346
hsa04022	cGMP-PKG signaling pathway	39	1.68618	0.00102183
hsa04512	ECM-receptor interaction	24	1.88446	0.0027197
hsa05205	Proteoglycans in cancer	43	1.4687	0.0084088
hsa05146	Amoebiasis	26	1.67557	0.00905388
hsa04390	Hippo signaling pathway	34	1.53815	0.0101313
hsa04540	Gap junction	22	1.7078	0.0139537
hsa04310	Wnt signaling pathway	31	1.53454	0.0148242
hsa04660	T cell receptor signaling pathway	24	1.63948	0.0161394
hsa04664	Fc epsilon RI signaling pathway	18	1.80825	0.016299
