# Supplementary material for: Alterations of DNA methylation were associated with the rapid growth of cortisol-producing adrenocortical adenoma during pregnancy
Source: Clin Epigenetics. 2021 Dec 4;13:213. doi: 10.1186/s13148-021-01205-3 (PMC8642905; doi:10.1186/s13148-021-01205-3)
Supplement: Supplementary file 4 — Additional file 4: The detail interaction results of the overall region hypomethylated DMPs associated genes in the adenoma tissue of the non-pregnant patients using the STRING software. [file 13148_2021_1205_MOESM4_ESM.xls]

#node1	node2	node1_string_id	node2_string_id	neighborhood_on_chromosome	gene_fusion	phylogenetic_cooccurrence	homology	coexpression	experimentally_determined_interaction	database_annotated	automated_textmining	combined_score
AAED1	ZNF366	9606.ENSP00000364382	9606.ENSP00000313158	0	0	0	0	0	0.05	0	0.53	0.534
ABAT	VCL	9606.ENSP00000379845	9606.ENSP00000211998	0	0	0	0	0	0	0	0.409	0.409
ABAT	OGDH	9606.ENSP00000379845	9606.ENSP00000222673	0	0	0	0	0.049	0	0	0.694	0.697
ABAT	HDC	9606.ENSP00000379845	9606.ENSP00000267845	0.069	0	0	0	0.202	0.131	0	0.239	0.443
ABAT	GAD1	9606.ENSP00000379845	9606.ENSP00000350928	0.069	0	0	0	0.221	0.131	0.9	0.75	0.981
ABAT	ZNF831	9606.ENSP00000379845	9606.ENSP00000360069	0	0	0	0	0	0	0	0.534	0.534
ABAT	POU3F4	9606.ENSP00000379845	9606.ENSP00000362296	0	0	0	0	0.089	0	0	0.442	0.47
ABAT	AOX1	9606.ENSP00000379845	9606.ENSP00000363832	0	0	0	0	0.063	0	0.9	0.133	0.911
ABAT	MIB2	9606.ENSP00000379845	9606.ENSP00000426103	0	0	0	0	0	0.573	0	0	0.573
ABAT	ALDH3A1	9606.ENSP00000379845	9606.ENSP00000411821	0.053	0	0	0	0.113	0.126	0.9	0.173	0.928
ABCA13	CEACAM6	9606.ENSP00000411096	9606.ENSP00000199764	0	0	0	0	0	0	0.9	0.173	0.913
ABCA13	SLC6A4	9606.ENSP00000411096	9606.ENSP00000261707	0	0	0	0	0.061	0	0	0.4	0.412
ABCA13	CUX2	9606.ENSP00000411096	9606.ENSP00000261726	0	0	0	0	0	0	0	0.47	0.47
ABCA13	LPCAT1	9606.ENSP00000411096	9606.ENSP00000283415	0	0	0	0	0.063	0	0.9	0.042	0.902
ABCA13	ZNF804A	9606.ENSP00000411096	9606.ENSP00000303252	0	0	0	0	0	0	0	0.462	0.462
ABCA13	SLCO1A2	9606.ENSP00000411096	9606.ENSP00000305974	0	0	0	0	0	0	0	0.631	0.631
ABCA13	TSPEAR	9606.ENSP00000411096	9606.ENSP00000321987	0	0	0	0	0	0	0	0.469	0.469
ABCA13	TRIM2	9606.ENSP00000411096	9606.ENSP00000339659	0	0	0	0	0.055	0.054	0	0.413	0.429
ABCA13	MAGI2	9606.ENSP00000411096	9606.ENSP00000346151	0	0	0	0	0.061	0	0	0.566	0.575
ABCA13	LRMP	9606.ENSP00000411096	9606.ENSP00000346442	0	0	0	0	0	0	0.9	0	0.9
ABCA13	HTR4	9606.ENSP00000411096	9606.ENSP00000353915	0	0	0	0	0	0	0	0.414	0.414
ABCA13	RAB37	9606.ENSP00000411096	9606.ENSP00000376390	0	0	0	0	0	0	0.9	0.063	0.902
ABCA13	SLC4A4	9606.ENSP00000411096	9606.ENSP00000393557	0	0	0	0	0.062	0	0	0.4	0.413
ABCA13	TPCN1	9606.ENSP00000411096	9606.ENSP00000448083	0	0	0	0	0.058	0.126	0	0.443	0.501
ABCA13	CD63	9606.ENSP00000411096	9606.ENSP00000447730	0	0	0	0	0	0	0.9	0.05	0.9
ABCB11	G6PC	9606.ENSP00000263817	9606.ENSP00000253801	0	0	0	0	0.088	0	0	0.399	0.428
ABCB11	MYO5B	9606.ENSP00000263817	9606.ENSP00000285039	0	0	0	0	0.061	0.063	0	0.416	0.441
ABCB11	NR5A2	9606.ENSP00000263817	9606.ENSP00000356331	0	0	0	0	0.077	0	0	0.523	0.541
ABCB11	ABCE1	9606.ENSP00000263817	9606.ENSP00000296577	0	0	0	0	0.062	0	0	0.536	0.546
ABCB11	FGF19	9606.ENSP00000263817	9606.ENSP00000294312	0	0	0	0	0	0	0	0.572	0.572
ABCB11	NR1I2	9606.ENSP00000263817	9606.ENSP00000336528	0	0	0	0	0.113	0	0	0.677	0.702
ABCB11	SLCO1A2	9606.ENSP00000263817	9606.ENSP00000305974	0	0	0	0	0.062	0	0	0.728	0.733
ABCE1	NTHL1	9606.ENSP00000296577	9606.ENSP00000219066	0	0	0	0	0.063	0	0	0.509	0.52
ABCE1	IPO5	9606.ENSP00000296577	9606.ENSP00000261574	0	0	0	0	0.851	0	0	0.064	0.855
ABCE1	E2F5	9606.ENSP00000296577	9606.ENSP00000398124	0	0	0	0	0.076	0.377	0	0.063	0.413
ABCE1	USP10	9606.ENSP00000296577	9606.ENSP00000457411	0	0	0	0	0.135	0.361	0	0	0.424
ABCE1	CTPS2	9606.ENSP00000296577	9606.ENSP00000401264	0	0	0	0	0.461	0	0	0	0.461
ABCE1	LARS	9606.ENSP00000296577	9606.ENSP00000377954	0	0	0	0	0.523	0	0	0.07	0.537
ABCE1	ANAPC10	9606.ENSP00000296577	9606.ENSP00000478501	0	0	0	0	0.286	0.126	0	0.357	0.563
ABCE1	BOP1	9606.ENSP00000296577	9606.ENSP00000455106	0	0	0	0	0.514	0	0	0.166	0.577
ABCE1	GSPT1	9606.ENSP00000296577	9606.ENSP00000398131	0	0	0	0	0.457	0.202	0	0.556	0.791
ABCE1	RPL36A	9606.ENSP00000296577	9606.ENSP00000404375	0	0	0	0	0	0.956	0	0.067	0.957
ABCE1	RPS4X	9606.ENSP00000296577	9606.ENSP00000362744	0	0	0	0	0.384	0.957	0	0	0.972
ABCE1	RPL15	9606.ENSP00000296577	9606.ENSP00000309334	0.043	0	0.226	0	0.325	0.96	0	0	0.977
ABHD15	HPCAL4	9606.ENSP00000302657	9606.ENSP00000361935	0	0	0	0	0	0.094	0	0.523	0.549
ABI1	EPS8L1	9606.ENSP00000365312	9606.ENSP00000201647	0	0	0	0	0	0.4	0	0.475	0.672
ABI1	MYH9	9606.ENSP00000365312	9606.ENSP00000216181	0	0	0	0	0.061	0	0	0.414	0.426
ABI1	BIN2	9606.ENSP00000365312	9606.ENSP00000267012	0	0	0	0	0	0	0	0.464	0.464
ABI1	SHANK1	9606.ENSP00000365312	9606.ENSP00000293441	0	0	0	0	0	0.26	0	0.417	0.55
ABI1	ELMO1	9606.ENSP00000365312	9606.ENSP00000312185	0	0	0	0	0.062	0	0.9	0.454	0.944
ABI1	BAIAP2	9606.ENSP00000365312	9606.ENSP00000316338	0	0	0	0	0	0.656	0.9	0.646	0.986
ABI1	NXN	9606.ENSP00000365312	9606.ENSP00000337443	0	0	0	0	0	0.432	0	0	0.432
ABI1	FYN	9606.ENSP00000365312	9606.ENSP00000346671	0	0	0	0	0.063	0.374	0	0.211	0.497
ABI1	SARDH	9606.ENSP00000365312	9606.ENSP00000360938	0	0	0	0	0.062	0	0	0.405	0.418
ABI1	FGR	9606.ENSP00000365312	9606.ENSP00000363117	0	0	0	0	0	0.374	0	0.115	0.423
ABI1	UBXN11	9606.ENSP00000365312	9606.ENSP00000363339	0	0	0	0	0	0.534	0	0	0.534
ABI1	SYK	9606.ENSP00000365312	9606.ENSP00000364907	0	0	0	0	0	0.185	0.9	0.161	0.925
ABI1	SHANK2	9606.ENSP00000365312	9606.ENSP00000469689	0	0	0	0	0	0.263	0	0.226	0.405
ABI1	GAS7	9606.ENSP00000365312	9606.ENSP00000407552	0	0	0	0	0.063	0.332	0	0.126	0.405
ABI1	LYN	9606.ENSP00000365312	9606.ENSP00000428924	0	0	0	0	0	0.374	0	0.163	0.454
ABI1	PAX6	9606.ENSP00000365312	9606.ENSP00000404100	0	0	0	0	0	0.379	0	0.199	0.481
ABI1	CDH23	9606.ENSP00000365312	9606.ENSP00000381768	0	0	0	0	0	0.567	0	0	0.567
ABI1	ORAI1	9606.ENSP00000365312	9606.ENSP00000480616	0	0	0	0	0	0	0	0.6	0.6
ABI1	NHSL2	9606.ENSP00000365312	9606.ENSP00000424079	0	0	0	0	0	0.613	0	0.093	0.633
ABI1	ITGB1	9606.ENSP00000365312	9606.ENSP00000379350	0	0	0	0	0	0	0.9	0.05	0.9
ABI1	PIK3R6	9606.ENSP00000365312	9606.ENSP00000480157	0	0	0	0	0	0	0.9	0.042	0.9
ABI1	CYFIP2	9606.ENSP00000365312	9606.ENSP00000444645	0	0	0	0	0.08	0.988	0.9	0.8	0.999
ACAP1	PSD	9606.ENSP00000158762	9606.ENSP00000020673	0	0	0	0	0.063	0	0	0.543	0.553
ACAP1	MICALL1	9606.ENSP00000158762	9606.ENSP00000215957	0	0	0	0	0	0.088	0	0.429	0.457
ACAP1	PQLC3	9606.ENSP00000158762	9606.ENSP00000295083	0	0	0	0	0	0	0	0.459	0.459
ACAP1	ITGB1	9606.ENSP00000158762	9606.ENSP00000379350	0	0	0	0	0.055	0.379	0	0.155	0.46
ACAP1	FAM155A	9606.ENSP00000158762	9606.ENSP00000365080	0	0	0	0	0	0	0	0.561	0.561
ACAP1	NYAP1	9606.ENSP00000158762	9606.ENSP00000300179	0	0	0	0	0	0	0	0.65	0.65
ACSL5	SRGN	9606.ENSP00000348429	9606.ENSP00000242465	0	0	0	0	0.213	0	0	0.294	0.42
ACSL5	PEBP4	9606.ENSP00000348429	9606.ENSP00000256404	0	0	0	0	0	0	0	0.665	0.665
ACSL5	CYP46A1	9606.ENSP00000348429	9606.ENSP00000261835	0	0	0	0	0.402	0.081	0	0.05	0.432
ACSL5	LPCAT1	9606.ENSP00000348429	9606.ENSP00000283415	0.05	0	0	0	0.041	0	0	0.404	0.41
ACSL5	PNLIP	9606.ENSP00000348429	9606.ENSP00000358223	0	0	0	0	0	0	0.6	0.172	0.654
ACSL5	CPT1B	9606.ENSP00000348429	9606.ENSP00000379011	0	0	0	0	0	0	0.65	0.31	0.748
ADAM12	COL1A1	9606.ENSP00000357668	9606.ENSP00000225964	0	0	0	0	0.181	0	0	0.309	0.41
ADAM12	NOTCH1	9606.ENSP00000357668	9606.ENSP00000277541	0	0	0	0	0.063	0.084	0	0.398	0.438
ADAM12	MMP3	9606.ENSP00000357668	9606.ENSP00000299855	0	0	0	0	0.098	0	0	0.38	0.417
ADAM12	PRKCB	9606.ENSP00000357668	9606.ENSP00000305355	0	0	0	0	0	0	0.9	0	0.9
ADAM12	PAPPA	9606.ENSP00000357668	9606.ENSP00000330658	0	0	0	0	0.139	0	0	0.7	0.73
ADAM12	DMD	9606.ENSP00000357668	9606.ENSP00000354923	0	0	0	0	0	0	0	0.415	0.414
ADAM12	UTRN	9606.ENSP00000357668	9606.ENSP00000356515	0	0	0	0	0	0	0	0.616	0.616
ADAM12	PAPPA2	9606.ENSP00000357668	9606.ENSP00000356634	0	0	0	0	0	0	0	0.426	0.426
ADAM12	COL5A1	9606.ENSP00000357668	9606.ENSP00000360882	0	0	0	0	0.191	0	0	0.33	0.434
ADAM12	LGI1	9606.ENSP00000357668	9606.ENSP00000360472	0	0	0	0	0.054	0.071	0	0.473	0.498
ADAM12	ITGB1	9606.ENSP00000357668	9606.ENSP00000379350	0	0	0	0	0.076	0	0.9	0.288	0.928
ADAM28	CNTNAP2	9606.ENSP00000265769	9606.ENSP00000354778	0	0	0	0	0	0	0	0.441	0.441
ADAM28	MYL4	9606.ENSP00000265769	9606.ENSP00000347055	0	0	0	0	0	0	0	0.455	0.455
ADAM28	TCFL5	9606.ENSP00000265769	9606.ENSP00000334294	0	0	0	0	0	0	0	0.455	0.455
ADAM28	ADAMTS13	9606.ENSP00000265769	9606.ENSP00000360997	0	0	0	0	0.061	0.092	0	0.484	0.521
ADAM28	BABAM1	9606.ENSP00000265769	9606.ENSP00000352408	0	0	0	0	0	0	0	0.551	0.551
ADAM28	LGI3	9606.ENSP00000265769	9606.ENSP00000302297	0	0	0	0	0	0	0	0.604	0.604
ADAM28	MYL1	9606.ENSP00000265769	9606.ENSP00000307280	0	0	0	0	0	0	0	0.624	0.624
ADAM28	LGI1	9606.ENSP00000265769	9606.ENSP00000360472	0	0	0	0	0	0.065	0	0.812	0.817
ADAM28	ITGB1	9606.ENSP00000265769	9606.ENSP00000379350	0	0	0	0	0.063	0	0.9	0.387	0.937
ADAMTS12	ADAMTS2	9606.ENSP00000422554	9606.ENSP00000251582	0	0	0	0.728	0.11	0	0.9	0.646	0.923
ADAMTS12	THSD7B	9606.ENSP00000422554	9606.ENSP00000272643	0	0	0	0	0.062	0	0.9	0	0.902
ADAMTS12	SBSPON	9606.ENSP00000422554	9606.ENSP00000297354	0	0	0	0	0.061	0	0.9	0	0.902
ADAMTS12	ADAMTSL2	9606.ENSP00000422554	9606.ENSP00000346478	0	0	0	0.6	0.049	0	0.9	0.322	0.912
ADAMTS12	THSD4	9606.ENSP00000422554	9606.ENSP00000347484	0	0	0	0.623	0.073	0	0.9	0.437	0.918
ADAMTS12	ADAMTS13	9606.ENSP00000422554	9606.ENSP00000360997	0	0	0	0.649	0	0	0.9	0.639	0.921
ADAMTS12	SEMA5A	9606.ENSP00000422554	9606.ENSP00000371936	0	0	0	0.543	0.108	0	0.9	0	0.907
ADAMTS12	SEMA5B	9606.ENSP00000422554	9606.ENSP00000389588	0	0	0	0.541	0.063	0	0.9	0	0.902
ADAMTS12	THSD7A	9606.ENSP00000422554	9606.ENSP00000406482	0	0	0	0	0	0	0.9	0	0.9
ADAMTS13	TFPI	9606.ENSP00000360997	9606.ENSP00000233156	0	0	0	0	0	0	0	0.414	0.414
ADAMTS13	ADAMTS2	9606.ENSP00000360997	9606.ENSP00000251582	0	0	0	0.652	0	0	0.9	0.704	0.924
ADAMTS13	THSD7B	9606.ENSP00000360997	9606.ENSP00000272643	0	0	0	0	0	0	0.9	0.173	0.913
ADAMTS13	NOTCH1	9606.ENSP00000360997	9606.ENSP00000277541	0	0	0	0	0.065	0	0	0.528	0.54
ADAMTS13	SBSPON	9606.ENSP00000360997	9606.ENSP00000297354	0	0	0	0	0	0	0.9	0	0.9
ADAMTS13	ATAT1	9606.ENSP00000360997	9606.ENSP00000327832	0	0	0	0	0.056	0	0	0.479	0.487
ADAMTS13	ADAMTSL2	9606.ENSP00000360997	9606.ENSP00000346478	0	0	0	0.566	0.061	0	0.9	0.641	0.928
ADAMTS13	THSD4	9606.ENSP00000360997	9606.ENSP00000347484	0	0	0	0.584	0	0	0.9	0.378	0.914
ADAMTS13	FAM69B	9606.ENSP00000360997	9606.ENSP00000360757	0	0	0	0	0.088	0	0	0.473	0.499
ADAMTS13	SARDH	9606.ENSP00000360997	9606.ENSP00000360938	0	0	0	0	0	0	0	0.469	0.469
ADAMTS13	GRIN2B	9606.ENSP00000360997	9606.ENSP00000477455	0	0	0	0	0	0	0	0.401	0.401
ADAMTS13	SEMA5B	9606.ENSP00000360997	9606.ENSP00000389588	0	0	0	0.54	0	0	0.9	0	0.9
ADAMTS13	SEMA5A	9606.ENSP00000360997	9606.ENSP00000371936	0	0	0	0.542	0	0	0.9	0	0.9
ADAMTS13	THSD7A	9606.ENSP00000360997	9606.ENSP00000406482	0	0	0	0.539	0	0	0.9	0.313	0.913
ADAMTS2	PCOLCE	9606.ENSP00000251582	9606.ENSP00000223061	0	0	0	0	0.198	0	0	0.376	0.478
ADAMTS2	COL1A1	9606.ENSP00000251582	9606.ENSP00000225964	0	0	0	0	0.33	0.064	0.9	0.521	0.966
ADAMTS2	SLC36A2	9606.ENSP00000251582	9606.ENSP00000334223	0	0	0	0	0	0	0	0.418	0.418
ADAMTS2	TNXB	9606.ENSP00000251582	9606.ENSP00000407685	0	0	0	0	0.065	0	0	0.441	0.455
ADAMTS2	NPTX2	9606.ENSP00000251582	9606.ENSP00000265634	0	0	0	0	0	0	0	0.51	0.51
ADAMTS2	SEMA5B	9606.ENSP00000251582	9606.ENSP00000389588	0	0	0	0.541	0	0	0.9	0	0.9
ADAMTS2	THSD7A	9606.ENSP00000251582	9606.ENSP00000406482	0	0	0	0.54	0	0	0.9	0	0.9
ADAMTS2	THSD7B	9606.ENSP00000251582	9606.ENSP00000272643	0	0	0	0	0	0	0.9	0	0.9
ADAMTS2	SBSPON	9606.ENSP00000251582	9606.ENSP00000297354	0	0	0	0	0	0	0.9	0	0.9
ADAMTS2	COL24A1	9606.ENSP00000251582	9606.ENSP00000359603	0	0	0	0	0.049	0.064	0.9	0.043	0.903
ADAMTS2	SEMA5A	9606.ENSP00000251582	9606.ENSP00000371936	0	0	0	0.543	0.076	0	0.9	0.05	0.904
ADAMTS2	COL11A2	9606.ENSP00000251582	9606.ENSP00000363840	0	0	0	0	0.062	0.064	0.9	0.126	0.913
ADAMTS2	THSD4	9606.ENSP00000251582	9606.ENSP00000347484	0	0	0	0.58	0.05	0	0.9	0.391	0.916
ADAMTS2	ADAMTSL2	9606.ENSP00000251582	9606.ENSP00000346478	0	0	0	0.582	0	0	0.9	0.715	0.929
ADAMTS2	COL5A1	9606.ENSP00000251582	9606.ENSP00000360882	0	0	0	0	0.302	0.064	0.9	0.475	0.961
ADAMTSL2	THSD7B	9606.ENSP00000346478	9606.ENSP00000272643	0	0	0	0.545	0	0	0.9	0	0.9
ADAMTSL2	SBSPON	9606.ENSP00000346478	9606.ENSP00000297354	0	0	0	0	0	0	0.9	0	0.9
ADAMTSL2	LTBP3	9606.ENSP00000346478	9606.ENSP00000301873	0	0	0	0	0.049	0	0	0.417	0.422
ADAMTSL2	SEMA5A	9606.ENSP00000346478	9606.ENSP00000371936	0	0	0	0.541	0	0	0.9	0.042	0.9
ADAMTSL2	SEMA5B	9606.ENSP00000346478	9606.ENSP00000389588	0	0	0	0	0	0	0.9	0	0.9
ADAMTSL2	THSD7A	9606.ENSP00000346478	9606.ENSP00000406482	0	0	0	0.546	0	0	0.9	0	0.9
ADAMTSL2	THSD4	9606.ENSP00000346478	9606.ENSP00000347484	0	0	0	0.704	0	0	0.9	0.715	0.92
ADAP1	RASA3	9606.ENSP00000442682	9606.ENSP00000335029	0	0	0	0	0.087	0	0	0.42	0.448
ADAP1	GPR146	9606.ENSP00000442682	9606.ENSP00000380283	0	0	0	0	0.069	0	0	0.564	0.577
ADAP1	MACC1	9606.ENSP00000442682	9606.ENSP00000383185	0	0	0	0	0	0	0	0.447	0.447
ADAP1	PRKAR1B	9606.ENSP00000442682	9606.ENSP00000385749	0	0	0	0	0.129	0	0	0.436	0.488
ADARB1	ZMAT4	9606.ENSP00000353920	9606.ENSP00000297737	0	0	0	0	0	0.794	0	0	0.794
ADARB1	COL18A1	9606.ENSP00000353920	9606.ENSP00000347665	0	0	0	0	0	0	0	0.543	0.543
ADARB1	SYCP2	9606.ENSP00000353920	9606.ENSP00000350162	0	0	0	0	0	0	0	0.754	0.754
ADARB1	CYFIP2	9606.ENSP00000353920	9606.ENSP00000444645	0	0	0	0	0.062	0	0	0.41	0.423
ADARB1	GABRA3	9606.ENSP00000353920	9606.ENSP00000359337	0	0	0	0	0.062	0.084	0	0.452	0.488
ADARB1	GRIK2	9606.ENSP00000353920	9606.ENSP00000397026	0	0	0	0	0.062	0	0	0.495	0.506
ADARB1	SASH1	9606.ENSP00000353920	9606.ENSP00000356437	0	0	0	0	0	0	0	0.639	0.639
ADARB1	AMPD3	9606.ENSP00000353920	9606.ENSP00000379802	0	0	0	0	0	0	0	0.761	0.761
ADARB2	SASH1	9606.ENSP00000370713	9606.ENSP00000356437	0	0	0	0	0	0	0	0.572	0.572
ADARB2	GABRA3	9606.ENSP00000370713	9606.ENSP00000359337	0	0	0	0	0.087	0.084	0	0.379	0.435
ADARB2	CYFIP2	9606.ENSP00000370713	9606.ENSP00000444645	0	0	0	0	0.085	0	0	0.441	0.467
ADARB2	GRIK2	9606.ENSP00000370713	9606.ENSP00000397026	0	0	0	0	0.098	0	0	0.451	0.484
ADARB2	AMPD3	9606.ENSP00000370713	9606.ENSP00000379802	0	0	0	0	0	0	0	0.81	0.81
ADCY1	PDE1B	9606.ENSP00000297323	9606.ENSP00000243052	0	0	0	0	0.083	0	0.65	0.299	0.755
ADCY1	TAS2R16	9606.ENSP00000297323	9606.ENSP00000249284	0	0	0	0	0	0	0.9	0	0.9
ADCY1	ADCY3	9606.ENSP00000297323	9606.ENSP00000260600	0	0	0	0.817	0.06	0	0.9	0.659	0.913
ADCY1	KNG1	9606.ENSP00000297323	9606.ENSP00000265023	0	0	0	0	0	0	0.9	0.074	0.903
ADCY1	CCR2	9606.ENSP00000297323	9606.ENSP00000292301	0	0	0	0	0.063	0.06	0.9	0	0.904
ADCY1	CCR5	9606.ENSP00000297323	9606.ENSP00000292303	0	0	0	0	0.063	0.06	0.9	0	0.904
ADCY1	ADCY9	9606.ENSP00000297323	9606.ENSP00000294016	0	0	0	0.71	0.077	0	0.9	0.702	0.923
ADCY1	ARHGAP25	9606.ENSP00000297323	9606.ENSP00000386911	0	0	0	0	0.061	0	0	0.412	0.424
ADCY1	ARHGAP24	9606.ENSP00000297323	9606.ENSP00000378611	0	0	0	0	0	0	0	0.453	0.453
ADCY1	ZNF608	9606.ENSP00000297323	9606.ENSP00000307746	0	0	0	0	0	0	0	0.48	0.48
ADCY1	PRKCB	9606.ENSP00000297323	9606.ENSP00000305355	0	0	0	0	0.062	0	0.6	0.138	0.648
ADCY1	ENPP3	9606.ENSP00000297323	9606.ENSP00000406261	0	0	0	0	0.061	0	0.65	0.176	0.705
ADCY1	PDE1C	9606.ENSP00000297323	9606.ENSP00000379496	0	0	0	0	0.105	0	0.65	0.167	0.716
ADCY1	CAMK2B	9606.ENSP00000297323	9606.ENSP00000379098	0	0	0	0	0.158	0	0.6	0.234	0.72
ADCY1	PDE3A	9606.ENSP00000297323	9606.ENSP00000351957	0	0	0	0	0	0	0.65	0.242	0.723
ADCY1	CAMK2A	9606.ENSP00000297323	9606.ENSP00000381412	0	0	0	0	0.142	0	0.6	0.304	0.74
ADCY1	PDE7B	9606.ENSP00000297323	9606.ENSP00000310661	0	0	0	0	0.108	0.137	0.65	0.244	0.769
ADCY1	PDE1A	9606.ENSP00000297323	9606.ENSP00000410309	0	0	0	0	0.128	0	0.65	0.349	0.784
ADCY1	PDE4C	9606.ENSP00000297323	9606.ENSP00000347689	0	0	0	0	0.108	0.141	0.65	0.339	0.799
ADCY1	PDE4D	9606.ENSP00000297323	9606.ENSP00000345502	0	0	0	0	0.108	0.157	0.65	0.374	0.813
ADCY1	PDE4B	9606.ENSP00000297323	9606.ENSP00000332116	0	0	0	0	0.108	0.157	0.65	0.389	0.817
ADCY1	PDE4A	9606.ENSP00000297323	9606.ENSP00000370078	0	0	0	0	0.108	0.157	0.65	0.561	0.869
ADCY1	SUCNR1	9606.ENSP00000297323	9606.ENSP00000355156	0	0	0	0	0	0	0.9	0	0.9
ADCY1	ANXA1	9606.ENSP00000297323	9606.ENSP00000366109	0	0	0	0	0	0	0.9	0.058	0.901
ADCY1	FPR2	9606.ENSP00000297323	9606.ENSP00000468897	0	0	0	0	0.063	0.06	0.9	0	0.904
ADCY1	RXFP2	9606.ENSP00000297323	9606.ENSP00000298386	0	0	0	0	0.061	0.064	0.9	0.041	0.904
ADCY1	CASR	9606.ENSP00000297323	9606.ENSP00000420194	0	0	0	0	0	0	0.9	0.087	0.904
ADCY1	LPAR2	9606.ENSP00000297323	9606.ENSP00000443256	0	0	0	0	0.063	0.06	0.9	0.042	0.904
ADCY1	CHRM2	9606.ENSP00000297323	9606.ENSP00000399745	0	0	0	0	0.055	0	0.9	0.071	0.904
ADCY1	GPR25	9606.ENSP00000297323	9606.ENSP00000301917	0	0	0	0	0.063	0.06	0.9	0.047	0.904
ADCY1	GPR39	9606.ENSP00000297323	9606.ENSP00000327417	0	0	0	0	0.063	0.06	0.9	0	0.904
ADCY1	HTR4	9606.ENSP00000297323	9606.ENSP00000353915	0	0	0	0	0.063	0.06	0.9	0	0.904
ADCY1	FPR3	9606.ENSP00000297323	9606.ENSP00000341821	0	0	0	0	0.063	0.06	0.9	0	0.904
ADCY1	CCR3	9606.ENSP00000297323	9606.ENSP00000441600	0	0	0	0	0.063	0.06	0.9	0.049	0.905
ADCY1	GPR176	9606.ENSP00000297323	9606.ENSP00000453076	0	0	0	0	0.086	0.06	0.9	0	0.906
ADCY1	APLNR	9606.ENSP00000297323	9606.ENSP00000475344	0	0	0	0	0.103	0.06	0.9	0	0.908
ADCY1	GNG4	9606.ENSP00000297323	9606.ENSP00000375727	0	0	0	0	0.107	0	0.9	0.065	0.909
ADCY1	PTGDR	9606.ENSP00000297323	9606.ENSP00000303424	0	0	0	0	0.063	0.06	0.9	0.096	0.909
ADCY1	CALCR	9606.ENSP00000297323	9606.ENSP00000352561	0	0	0	0	0	0.092	0.9	0.093	0.91
ADCY1	GRM8	9606.ENSP00000297323	9606.ENSP00000344173	0	0	0	0	0.098	0	0.9	0.094	0.911
ADCY1	HTR1E	9606.ENSP00000297323	9606.ENSP00000307766	0	0	0	0	0.147	0.06	0.9	0.064	0.914
ADCY1	NPW	9606.ENSP00000297323	9606.ENSP00000330070	0	0	0	0	0	0	0.9	0.195	0.916
ADCY1	GNG7	9606.ENSP00000297323	9606.ENSP00000371594	0	0	0	0	0.089	0	0.9	0.18	0.918
ADCY1	POMC	9606.ENSP00000297323	9606.ENSP00000384092	0	0	0	0	0	0	0.9	0.238	0.92
ADCY1	GABBR1	9606.ENSP00000297323	9606.ENSP00000366233	0	0	0	0	0.096	0	0.9	0.2	0.921
ADCY1	OPRM1	9606.ENSP00000297323	9606.ENSP00000394624	0	0	0	0	0.063	0.06	0.9	0.213	0.921
ADCY1	OPRL1	9606.ENSP00000297323	9606.ENSP00000336764	0	0	0	0	0.063	0.06	0.9	0.24	0.924
ADCY1	GRM3	9606.ENSP00000297323	9606.ENSP00000355316	0	0	0	0	0.116	0	0.9	0.234	0.926
ADCY1	GRM4	9606.ENSP00000297323	9606.ENSP00000440556	0	0	0	0	0.157	0	0.9	0.209	0.927
ADCY1	PRKAR1B	9606.ENSP00000297323	9606.ENSP00000385749	0.046	0	0	0	0.134	0.158	0.9	0.275	0.94
ADCY1	ADCY2	9606.ENSP00000297323	9606.ENSP00000342952	0	0	0	0.839	0.109	0.379	0.9	0.755	0.947
ADCY1	GNAS	9606.ENSP00000297323	9606.ENSP00000360141	0	0	0	0	0.063	0.184	0.9	0.619	0.967
ADCY2	PDE1B	9606.ENSP00000342952	9606.ENSP00000243052	0	0	0	0	0.116	0	0.65	0.142	0.711
ADCY2	TAS2R16	9606.ENSP00000342952	9606.ENSP00000249284	0	0	0	0	0	0	0.9	0	0.9
ADCY2	PLCB2	9606.ENSP00000342952	9606.ENSP00000260402	0	0	0	0	0.064	0	0	0.408	0.422
ADCY2	ADCY3	9606.ENSP00000342952	9606.ENSP00000260600	0	0	0	0.835	0.061	0	0.9	0.867	0.916
ADCY2	KNG1	9606.ENSP00000342952	9606.ENSP00000265023	0	0	0	0	0	0	0.9	0.104	0.906
ADCY2	TENM4	9606.ENSP00000342952	9606.ENSP00000278550	0	0	0	0	0.089	0	0	0.389	0.419
ADCY2	ANK3	9606.ENSP00000342952	9606.ENSP00000280772	0	0	0	0	0.156	0.093	0	0.361	0.469
ADCY2	CCR2	9606.ENSP00000342952	9606.ENSP00000292301	0	0	0	0	0.063	0.06	0.9	0	0.904
ADCY2	CCR5	9606.ENSP00000342952	9606.ENSP00000292303	0	0	0	0	0.063	0.06	0.9	0	0.904
ADCY2	ADCY9	9606.ENSP00000342952	9606.ENSP00000294016	0	0	0	0.72	0.077	0	0.9	0.752	0.923
ADCY2	RXFP2	9606.ENSP00000342952	9606.ENSP00000298386	0	0	0	0	0.061	0.064	0.9	0.044	0.904
ADCY2	GPR25	9606.ENSP00000342952	9606.ENSP00000301917	0	0	0	0	0.063	0.06	0.9	0.048	0.904
ADCY2	PTGDR	9606.ENSP00000342952	9606.ENSP00000303424	0	0	0	0	0.063	0.06	0.9	0.093	0.909
ADCY2	PRKCB	9606.ENSP00000342952	9606.ENSP00000305355	0	0	0	0	0.084	0	0.6	0.345	0.739
ADCY2	HTR1E	9606.ENSP00000342952	9606.ENSP00000307766	0	0	0	0	0.119	0.06	0.9	0.067	0.912
ADCY2	SNCB	9606.ENSP00000342952	9606.ENSP00000308057	0	0	0	0	0.158	0	0	0.359	0.437
ADCY2	PDE7B	9606.ENSP00000342952	9606.ENSP00000310661	0	0	0	0	0.108	0.137	0.65	0.168	0.746
ADCY2	ZNF366	9606.ENSP00000342952	9606.ENSP00000313158	0	0	0	0	0.062	0.064	0	0.429	0.455
ADCY2	GPR39	9606.ENSP00000342952	9606.ENSP00000327417	0	0	0	0	0.063	0.06	0.9	0	0.904
ADCY2	NPW	9606.ENSP00000342952	9606.ENSP00000330070	0	0	0	0	0	0	0.9	0.055	0.901
ADCY2	PDE4B	9606.ENSP00000342952	9606.ENSP00000332116	0	0	0	0	0.108	0.141	0.65	0.426	0.825
ADCY2	PRELID2	9606.ENSP00000342952	9606.ENSP00000335675	0	0	0	0	0	0	0	0.47	0.47
ADCY2	OPRL1	9606.ENSP00000342952	9606.ENSP00000336764	0	0	0	0	0.063	0.06	0.9	0.166	0.916
ADCY2	FPR3	9606.ENSP00000342952	9606.ENSP00000341821	0	0	0	0	0.063	0.06	0.9	0.041	0.904
ADCY2	ENPP3	9606.ENSP00000342952	9606.ENSP00000406261	0	0	0	0	0.061	0	0.65	0	0.657
ADCY2	TMTC1	9606.ENSP00000342952	9606.ENSP00000442046	0	0	0	0	0.061	0.07	0	0.646	0.664
ADCY2	PDE1C	9606.ENSP00000342952	9606.ENSP00000379496	0	0	0	0	0.083	0	0.65	0.231	0.731
ADCY2	PDE3A	9606.ENSP00000342952	9606.ENSP00000351957	0	0	0	0	0	0	0.65	0.269	0.733
ADCY2	CAMK2B	9606.ENSP00000342952	9606.ENSP00000379098	0	0	0	0	0.117	0	0.6	0.32	0.739
ADCY2	PDE1A	9606.ENSP00000342952	9606.ENSP00000410309	0	0	0	0	0.109	0	0.65	0.298	0.762
ADCY2	CAMK2A	9606.ENSP00000342952	9606.ENSP00000381412	0	0	0	0	0.197	0	0.6	0.334	0.767
ADCY2	PDE4C	9606.ENSP00000342952	9606.ENSP00000347689	0	0	0	0	0.108	0.141	0.65	0.247	0.771
ADCY2	PDE4D	9606.ENSP00000342952	9606.ENSP00000345502	0	0	0	0	0.108	0.141	0.65	0.366	0.807
ADCY2	PDE4A	9606.ENSP00000342952	9606.ENSP00000370078	0	0	0	0	0.108	0.141	0.65	0.575	0.871
ADCY2	SUCNR1	9606.ENSP00000342952	9606.ENSP00000355156	0	0	0	0	0	0	0.9	0	0.9
ADCY2	ANXA1	9606.ENSP00000342952	9606.ENSP00000366109	0	0	0	0	0	0	0.9	0.06	0.901
ADCY2	GPR176	9606.ENSP00000342952	9606.ENSP00000453076	0	0	0	0	0.063	0.06	0.9	0	0.904
ADCY2	CCR3	9606.ENSP00000342952	9606.ENSP00000441600	0	0	0	0	0.063	0.06	0.9	0	0.904
ADCY2	FPR2	9606.ENSP00000342952	9606.ENSP00000468897	0	0	0	0	0.063	0.06	0.9	0.05	0.905
ADCY2	CASR	9606.ENSP00000342952	9606.ENSP00000420194	0	0	0	0	0	0	0.9	0.097	0.905
ADCY2	LPAR2	9606.ENSP00000342952	9606.ENSP00000443256	0	0	0	0	0.063	0.06	0.9	0.057	0.905
ADCY2	HTR4	9606.ENSP00000342952	9606.ENSP00000353915	0	0	0	0	0.083	0.06	0.9	0	0.906
ADCY2	GNG4	9606.ENSP00000342952	9606.ENSP00000375727	0	0	0	0	0.097	0	0.9	0.058	0.907
ADCY2	APLNR	9606.ENSP00000342952	9606.ENSP00000475344	0	0	0	0	0.098	0.06	0.9	0	0.907
ADCY2	GRM8	9606.ENSP00000342952	9606.ENSP00000344173	0	0	0	0	0.089	0	0.9	0.068	0.907
ADCY2	CHRM2	9606.ENSP00000342952	9606.ENSP00000399745	0	0	0	0	0.062	0	0.9	0.123	0.91
ADCY2	CALCR	9606.ENSP00000342952	9606.ENSP00000352561	0	0	0	0	0	0.092	0.9	0.134	0.914
ADCY2	OPRM1	9606.ENSP00000342952	9606.ENSP00000394624	0	0	0	0	0.063	0.06	0.9	0.146	0.914
ADCY2	GABBR1	9606.ENSP00000342952	9606.ENSP00000366233	0	0	0	0	0.078	0	0.9	0.196	0.919
ADCY2	GRM4	9606.ENSP00000342952	9606.ENSP00000440556	0	0	0	0	0.149	0	0.9	0.132	0.919
ADCY2	POMC	9606.ENSP00000342952	9606.ENSP00000384092	0	0	0	0	0	0	0.9	0.27	0.923
ADCY2	GNG7	9606.ENSP00000342952	9606.ENSP00000371594	0	0	0	0	0.077	0	0.9	0.252	0.924
ADCY2	GRM3	9606.ENSP00000342952	9606.ENSP00000355316	0	0	0	0	0.14	0	0.9	0.317	0.936
ADCY2	PRKAR1B	9606.ENSP00000342952	9606.ENSP00000385749	0.046	0	0	0	0.107	0.158	0.9	0.346	0.944
ADCY2	GNAS	9606.ENSP00000342952	9606.ENSP00000360141	0	0	0	0	0.063	0.585	0.9	0.52	0.978
ADCY3	PDE1B	9606.ENSP00000260600	9606.ENSP00000243052	0	0	0	0	0.083	0	0.65	0.132	0.697
ADCY3	TAS2R16	9606.ENSP00000260600	9606.ENSP00000249284	0	0	0	0	0	0	0.9	0	0.9
ADCY3	ZNF608	9606.ENSP00000260600	9606.ENSP00000307746	0	0	0	0	0	0	0	0.418	0.418
ADCY3	GPX6	9606.ENSP00000260600	9606.ENSP00000354581	0	0	0	0	0.061	0	0	0.41	0.422
ADCY3	DCDC2	9606.ENSP00000260600	9606.ENSP00000367715	0	0	0	0	0	0	0	0.448	0.448
ADCY3	KIRREL2	9606.ENSP00000260600	9606.ENSP00000353331	0	0	0	0	0	0	0	0.451	0.451
ADCY3	CSMD1	9606.ENSP00000260600	9606.ENSP00000430733	0	0	0	0	0	0	0	0.452	0.452
ADCY3	CACNA1C	9606.ENSP00000260600	9606.ENSP00000266376	0	0	0	0	0.063	0	0	0.465	0.477
ADCY3	TMTC1	9606.ENSP00000260600	9606.ENSP00000442046	0	0	0	0	0.061	0.07	0	0.539	0.562
ADCY3	PRKCB	9606.ENSP00000260600	9606.ENSP00000305355	0	0	0	0	0.061	0	0.6	0.06	0.616
ADCY3	SYTL3	9606.ENSP00000260600	9606.ENSP00000483936	0	0	0	0	0	0	0	0.641	0.641
ADCY3	ENPP3	9606.ENSP00000260600	9606.ENSP00000406261	0	0	0	0	0.061	0	0.65	0.05	0.66
ADCY3	PDE3A	9606.ENSP00000260600	9606.ENSP00000351957	0	0	0	0	0.055	0	0.65	0.266	0.736
ADCY3	PDE1A	9606.ENSP00000260600	9606.ENSP00000410309	0	0	0	0	0.083	0	0.65	0.298	0.755
ADCY3	PDE4C	9606.ENSP00000260600	9606.ENSP00000347689	0	0	0	0	0.108	0.141	0.65	0.368	0.807
ADCY3	PDE4D	9606.ENSP00000260600	9606.ENSP00000345502	0	0	0	0	0.108	0.157	0.65	0.374	0.813
ADCY3	PDE4B	9606.ENSP00000260600	9606.ENSP00000332116	0	0	0	0	0.108	0.157	0.65	0.389	0.817
ADCY3	PDE1C	9606.ENSP00000260600	9606.ENSP00000379496	0	0	0	0	0.083	0	0.65	0.484	0.819
ADCY3	CAMK2B	9606.ENSP00000260600	9606.ENSP00000379098	0	0	0	0	0.061	0	0.8	0.158	0.828
ADCY3	PDE7B	9606.ENSP00000260600	9606.ENSP00000310661	0	0	0	0	0.108	0.137	0.65	0.577	0.871
ADCY3	PDE4A	9606.ENSP00000260600	9606.ENSP00000370078	0	0	0	0	0.134	0.157	0.65	0.567	0.874
ADCY3	CAMK2A	9606.ENSP00000260600	9606.ENSP00000381412	0	0	0	0	0.061	0	0.8	0.405	0.878
ADCY3	GRM8	9606.ENSP00000260600	9606.ENSP00000344173	0	0	0	0	0	0	0.9	0.042	0.9
ADCY3	GRM4	9606.ENSP00000260600	9606.ENSP00000440556	0	0	0	0	0	0	0.9	0.057	0.901
ADCY3	GRM3	9606.ENSP00000260600	9606.ENSP00000355316	0	0	0	0	0	0	0.9	0.061	0.902
ADCY3	ANXA1	9606.ENSP00000260600	9606.ENSP00000366109	0	0	0	0	0	0	0.9	0.061	0.902
ADCY3	KNG1	9606.ENSP00000260600	9606.ENSP00000265023	0	0	0	0	0	0	0.9	0.085	0.904
ADCY3	CCR5	9606.ENSP00000260600	9606.ENSP00000292303	0	0	0	0	0.063	0.06	0.9	0	0.904
ADCY3	LPAR2	9606.ENSP00000260600	9606.ENSP00000443256	0	0	0	0	0.063	0.06	0.9	0.042	0.904
ADCY3	GPR176	9606.ENSP00000260600	9606.ENSP00000453076	0	0	0	0	0.063	0.06	0.9	0	0.904
ADCY3	CCR2	9606.ENSP00000260600	9606.ENSP00000292301	0	0	0	0	0.063	0.06	0.9	0	0.904
ADCY3	GPR25	9606.ENSP00000260600	9606.ENSP00000301917	0	0	0	0	0.063	0.06	0.9	0	0.904
ADCY3	GPR39	9606.ENSP00000260600	9606.ENSP00000327417	0	0	0	0	0.063	0.06	0.9	0	0.904
ADCY3	CCR3	9606.ENSP00000260600	9606.ENSP00000441600	0	0	0	0	0.063	0.06	0.9	0.048	0.904
ADCY3	HTR4	9606.ENSP00000260600	9606.ENSP00000353915	0	0	0	0	0.063	0.06	0.9	0	0.904
ADCY3	APLNR	9606.ENSP00000260600	9606.ENSP00000475344	0	0	0	0	0.063	0.06	0.9	0	0.904
ADCY3	CASR	9606.ENSP00000260600	9606.ENSP00000420194	0	0	0	0	0	0	0.9	0.088	0.905
ADCY3	SUCNR1	9606.ENSP00000260600	9606.ENSP00000355156	0	0	0	0	0	0	0.9	0.094	0.905
ADCY3	NPW	9606.ENSP00000260600	9606.ENSP00000330070	0	0	0	0	0	0	0.9	0.097	0.905
ADCY3	HTR1E	9606.ENSP00000260600	9606.ENSP00000307766	0	0	0	0	0.063	0.06	0.9	0.049	0.905
ADCY3	RXFP2	9606.ENSP00000260600	9606.ENSP00000298386	0	0	0	0	0	0.064	0.9	0.078	0.906
ADCY3	CHRM2	9606.ENSP00000260600	9606.ENSP00000399745	0	0	0	0	0.055	0	0.9	0.105	0.908
ADCY3	FPR2	9606.ENSP00000260600	9606.ENSP00000468897	0	0	0	0	0.063	0.06	0.9	0.109	0.911
ADCY3	PTGDR	9606.ENSP00000260600	9606.ENSP00000303424	0	0	0	0	0.063	0.06	0.9	0.115	0.911
ADCY3	FPR3	9606.ENSP00000260600	9606.ENSP00000341821	0	0	0	0	0.063	0.06	0.9	0.122	0.912
ADCY3	GABBR1	9606.ENSP00000260600	9606.ENSP00000366233	0	0	0	0	0.061	0	0.9	0.149	0.913
ADCY3	GNG4	9606.ENSP00000260600	9606.ENSP00000375727	0	0	0	0	0.061	0	0.9	0.154	0.913
ADCY3	GNG7	9606.ENSP00000260600	9606.ENSP00000371594	0	0	0	0	0.061	0	0.9	0.158	0.914
ADCY3	CALCR	9606.ENSP00000260600	9606.ENSP00000352561	0	0	0	0	0	0.092	0.9	0.133	0.914
ADCY3	OPRM1	9606.ENSP00000260600	9606.ENSP00000394624	0	0	0	0	0.063	0.06	0.9	0.149	0.915
ADCY3	OPRL1	9606.ENSP00000260600	9606.ENSP00000336764	0	0	0	0	0.063	0.06	0.9	0.163	0.916
ADCY3	ADCY9	9606.ENSP00000260600	9606.ENSP00000294016	0	0	0	0.711	0.077	0	0.9	0.828	0.926
ADCY3	POMC	9606.ENSP00000260600	9606.ENSP00000384092	0	0	0	0	0.062	0	0.9	0.387	0.937
ADCY3	PRKAR1B	9606.ENSP00000260600	9606.ENSP00000385749	0.046	0	0	0	0.134	0.158	0.9	0.303	0.942
ADCY3	GNAS	9606.ENSP00000260600	9606.ENSP00000360141	0	0	0	0	0.063	0.184	0.9	0.41	0.948
ADCY9	PDE1B	9606.ENSP00000294016	9606.ENSP00000243052	0	0	0	0	0.064	0	0.65	0.21	0.718
ADCY9	TAS2R16	9606.ENSP00000294016	9606.ENSP00000249284	0	0	0	0	0	0	0.9	0	0.9
ADCY9	PHC2	9606.ENSP00000294016	9606.ENSP00000257118	0	0	0	0	0	0	0	0.469	0.469
ADCY9	KNG1	9606.ENSP00000294016	9606.ENSP00000265023	0	0	0	0	0	0	0.9	0.096	0.905
ADCY9	GNAQ	9606.ENSP00000294016	9606.ENSP00000286548	0	0	0	0	0.064	0.184	0	0.308	0.425
ADCY9	CCR2	9606.ENSP00000294016	9606.ENSP00000292301	0	0	0	0	0.063	0.055	0.9	0	0.903
ADCY9	CCR5	9606.ENSP00000294016	9606.ENSP00000292303	0	0	0	0	0.063	0.055	0.9	0	0.903
ADCY9	CAMK1D	9606.ENSP00000294016	9606.ENSP00000478874	0	0	0	0	0.063	0	0	0.406	0.419
ADCY9	ENPP3	9606.ENSP00000294016	9606.ENSP00000406261	0	0	0	0	0.061	0	0.65	0	0.657
ADCY9	PRKCB	9606.ENSP00000294016	9606.ENSP00000305355	0	0	0	0	0.049	0	0.6	0.186	0.663
ADCY9	CAMK2B	9606.ENSP00000294016	9606.ENSP00000379098	0	0	0	0	0.063	0	0.6	0.222	0.683
ADCY9	CAMK2A	9606.ENSP00000294016	9606.ENSP00000381412	0	0	0	0	0.063	0	0.6	0.257	0.697
ADCY9	PDE1C	9606.ENSP00000294016	9606.ENSP00000379496	0	0	0	0	0.064	0	0.65	0.252	0.733
ADCY9	PDE3A	9606.ENSP00000294016	9606.ENSP00000351957	0	0	0	0	0	0	0.65	0.323	0.753
ADCY9	PDE1A	9606.ENSP00000294016	9606.ENSP00000410309	0	0	0	0	0.064	0	0.65	0.31	0.754
ADCY9	PDE7B	9606.ENSP00000294016	9606.ENSP00000310661	0	0	0	0	0.088	0.137	0.65	0.266	0.77
ADCY9	PDE4C	9606.ENSP00000294016	9606.ENSP00000347689	0	0	0	0	0.088	0.137	0.65	0.522	0.85
ADCY9	PDE4B	9606.ENSP00000294016	9606.ENSP00000332116	0	0	0	0	0.088	0.137	0.65	0.585	0.87
ADCY9	PDE4D	9606.ENSP00000294016	9606.ENSP00000345502	0	0	0	0	0.088	0.137	0.65	0.611	0.878
ADCY9	SUCNR1	9606.ENSP00000294016	9606.ENSP00000355156	0	0	0	0	0	0	0.9	0	0.9
ADCY9	NPW	9606.ENSP00000294016	9606.ENSP00000330070	0	0	0	0	0	0	0.9	0	0.9
ADCY9	LPAR2	9606.ENSP00000294016	9606.ENSP00000443256	0	0	0	0	0.063	0.055	0.9	0	0.903
ADCY9	GPR176	9606.ENSP00000294016	9606.ENSP00000453076	0	0	0	0	0.063	0.055	0.9	0	0.903
ADCY9	GPR39	9606.ENSP00000294016	9606.ENSP00000327417	0	0	0	0	0.063	0.055	0.9	0	0.903
ADCY9	CCR3	9606.ENSP00000294016	9606.ENSP00000441600	0	0	0	0	0.063	0.055	0.9	0	0.903
ADCY9	HTR4	9606.ENSP00000294016	9606.ENSP00000353915	0	0	0	0	0.063	0.055	0.9	0	0.903
ADCY9	APLNR	9606.ENSP00000294016	9606.ENSP00000475344	0	0	0	0	0.063	0.055	0.9	0	0.903
ADCY9	GPR25	9606.ENSP00000294016	9606.ENSP00000301917	0	0	0	0	0.063	0.055	0.9	0.046	0.904
ADCY9	PTGDR	9606.ENSP00000294016	9606.ENSP00000303424	0	0	0	0	0.063	0.055	0.9	0.053	0.904
ADCY9	CALCR	9606.ENSP00000294016	9606.ENSP00000352561	0	0	0	0	0	0.078	0.9	0.056	0.905
ADCY9	HTR1E	9606.ENSP00000294016	9606.ENSP00000307766	0	0	0	0	0.063	0.055	0.9	0.061	0.905
ADCY9	GRM3	9606.ENSP00000294016	9606.ENSP00000355316	0	0	0	0	0	0	0.9	0.108	0.906
ADCY9	GRM8	9606.ENSP00000294016	9606.ENSP00000344173	0	0	0	0	0	0	0.9	0.108	0.906
ADCY9	RXFP2	9606.ENSP00000294016	9606.ENSP00000298386	0	0	0	0	0	0.053	0.9	0.105	0.907
ADCY9	GRM4	9606.ENSP00000294016	9606.ENSP00000440556	0	0	0	0	0	0	0.9	0.112	0.907
ADCY9	GABBR1	9606.ENSP00000294016	9606.ENSP00000366233	0	0	0	0	0.05	0	0.9	0.111	0.908
ADCY9	PDE4A	9606.ENSP00000294016	9606.ENSP00000370078	0	0	0	0	0.088	0.137	0.65	0.705	0.908
ADCY9	ANXA1	9606.ENSP00000294016	9606.ENSP00000366109	0	0	0	0	0	0	0.9	0.151	0.911
ADCY9	FPR3	9606.ENSP00000294016	9606.ENSP00000341821	0	0	0	0	0.063	0.055	0.9	0.116	0.911
ADCY9	CASR	9606.ENSP00000294016	9606.ENSP00000420194	0	0	0	0	0	0	0.9	0.166	0.913
ADCY9	CHRM2	9606.ENSP00000294016	9606.ENSP00000399745	0	0	0	0	0.088	0	0.9	0.13	0.913
ADCY9	OPRM1	9606.ENSP00000294016	9606.ENSP00000394624	0	0	0	0	0.063	0.055	0.9	0.15	0.914
ADCY9	FPR2	9606.ENSP00000294016	9606.ENSP00000468897	0	0	0	0	0.063	0.055	0.9	0.163	0.915
ADCY9	OPRL1	9606.ENSP00000294016	9606.ENSP00000336764	0	0	0	0	0.063	0.055	0.9	0.173	0.916
ADCY9	GNG4	9606.ENSP00000294016	9606.ENSP00000375727	0	0	0	0	0.052	0	0.9	0.209	0.918
ADCY9	POMC	9606.ENSP00000294016	9606.ENSP00000384092	0	0	0	0	0	0	0.9	0.249	0.921
ADCY9	GNG7	9606.ENSP00000294016	9606.ENSP00000371594	0	0	0	0	0.052	0	0.9	0.266	0.924
ADCY9	PRKAR1B	9606.ENSP00000294016	9606.ENSP00000385749	0.046	0	0	0	0.064	0.158	0.9	0.519	0.957
ADCY9	GNAS	9606.ENSP00000294016	9606.ENSP00000360141	0	0	0	0	0.087	0.184	0.9	0.62	0.967
ADD2	OTX2	9606.ENSP00000264436	9606.ENSP00000343819	0	0	0	0	0.098	0	0	0.376	0.413
ADD2	CLCNKA	9606.ENSP00000264436	9606.ENSP00000332771	0	0	0	0	0	0	0	0.441	0.441
ADD2	DNAH1	9606.ENSP00000264436	9606.ENSP00000401514	0	0	0	0	0.061	0	0	0.444	0.456
ADD2	DYSF	9606.ENSP00000264436	9606.ENSP00000386881	0	0	0	0	0	0	0	0.539	0.539
ADD2	PTPRZ1	9606.ENSP00000264436	9606.ENSP00000377047	0	0	0	0	0.152	0.379	0	0.21	0.547
ADD2	FYN	9606.ENSP00000264436	9606.ENSP00000346671	0	0	0	0	0.061	0.472	0	0.52	0.741
ADD2	ROCK2	9606.ENSP00000264436	9606.ENSP00000317985	0	0	0	0	0.061	0.754	0	0.1	0.774
ADD2	ANKRD29	9606.ENSP00000264436	9606.ENSP00000468354	0	0	0	0	0	0.827	0	0	0.827
ADD2	DMTN	9606.ENSP00000264436	9606.ENSP00000427866	0	0	0	0	0.064	0	0.9	0.802	0.979
ADIPOQ	APOB	9606.ENSP00000389814	9606.ENSP00000233242	0	0	0	0	0	0	0	0.716	0.716
ADIPOQ	DUSP1	9606.ENSP00000389814	9606.ENSP00000239223	0	0	0	0	0	0	0	0.573	0.573
ADIPOQ	G6PC	9606.ENSP00000389814	9606.ENSP00000253801	0	0	0	0	0	0	0	0.592	0.592
ADIPOQ	NOX4	9606.ENSP00000389814	9606.ENSP00000263317	0	0	0	0	0	0	0	0.598	0.598
ADIPOQ	CDH13	9606.ENSP00000389814	9606.ENSP00000268613	0	0	0	0	0.064	0.472	0	0.833	0.91
ADIPOQ	MED9	9606.ENSP00000389814	9606.ENSP00000268711	0	0	0	0	0	0	0.9	0	0.9
ADIPOQ	PRDM16	9606.ENSP00000389814	9606.ENSP00000270722	0	0	0	0	0.062	0	0	0.618	0.626
ADIPOQ	PPARG	9606.ENSP00000389814	9606.ENSP00000287820	0	0	0	0	0.063	0	0.9	0.943	0.994
ADIPOQ	PRKAG2	9606.ENSP00000389814	9606.ENSP00000287878	0	0	0	0	0	0	0.9	0.137	0.91
ADIPOQ	CCR2	9606.ENSP00000389814	9606.ENSP00000292301	0	0	0	0	0	0	0	0.443	0.443
ADIPOQ	AZGP1	9606.ENSP00000389814	9606.ENSP00000292401	0	0	0	0	0	0	0	0.45	0.45
ADIPOQ	MMP3	9606.ENSP00000389814	9606.ENSP00000299855	0	0	0	0	0.061	0	0	0.626	0.634
ADIPOQ	PLIN1	9606.ENSP00000389814	9606.ENSP00000300055	0	0	0	0	0.367	0	0	0.67	0.782
ADIPOQ	IGF1	9606.ENSP00000389814	9606.ENSP00000302665	0	0	0	0	0.075	0	0	0.843	0.849
ADIPOQ	INSR	9606.ENSP00000389814	9606.ENSP00000303830	0	0	0	0	0	0	0	0.481	0.481
ADIPOQ	CMKLR1	9606.ENSP00000389814	9606.ENSP00000311733	0	0	0	0	0.06	0	0	0.649	0.657
ADIPOQ	EBF1	9606.ENSP00000389814	9606.ENSP00000322898	0	0	0	0	0.051	0	0.9	0.195	0.916
ADIPOQ	NOS2	9606.ENSP00000389814	9606.ENSP00000327251	0	0	0	0	0	0	0	0.58	0.58
ADIPOQ	PDGFB	9606.ENSP00000389814	9606.ENSP00000330382	0	0	0	0	0	0.379	0	0.219	0.494
ADIPOQ	STAT5A	9606.ENSP00000389814	9606.ENSP00000341208	0	0	0	0	0	0	0	0.53	0.53
ADIPOQ	GAD1	9606.ENSP00000389814	9606.ENSP00000350928	0	0	0	0	0	0	0	0.442	0.442
ADIPOQ	CTGF	9606.ENSP00000389814	9606.ENSP00000356954	0	0	0	0	0	0	0	0.597	0.597
ADIPOQ	RBP4	9606.ENSP00000389814	9606.ENSP00000360522	0	0	0	0	0.062	0	0	0.789	0.793
ADIPOQ	PTPN1	9606.ENSP00000389814	9606.ENSP00000360683	0	0	0	0	0	0	0	0.702	0.702
ADIPOQ	NCOA3	9606.ENSP00000389814	9606.ENSP00000361066	0	0	0	0	0	0	0.9	0.088	0.904
ADIPOQ	MED12	9606.ENSP00000389814	9606.ENSP00000363193	0	0	0	0	0	0	0.9	0	0.9
ADIPOQ	AOX1	9606.ENSP00000389814	9606.ENSP00000363832	0	0	0	0	0	0	0	0.478	0.478
ADIPOQ	KL	9606.ENSP00000389814	9606.ENSP00000369442	0	0	0	0	0	0	0	0.415	0.415
ADIPOQ	CPT1B	9606.ENSP00000389814	9606.ENSP00000379011	0	0	0	0	0.061	0	0	0.456	0.467
ADIPOQ	POMC	9606.ENSP00000389814	9606.ENSP00000384092	0	0	0	0	0	0	0	0.557	0.557
ADIPOQ	HTR2A	9606.ENSP00000389814	9606.ENSP00000437737	0	0	0	0	0	0	0	0.466	0.466
ADIPOQ	ESR1	9606.ENSP00000389814	9606.ENSP00000405330	0	0	0	0	0	0	0	0.472	0.472
ADIPOQ	SP7	9606.ENSP00000389814	9606.ENSP00000443827	0	0	0	0	0	0	0	0.615	0.616
ADIPOQ	ARL15	9606.ENSP00000389814	9606.ENSP00000433427	0	0	0	0	0	0	0	0.673	0.673
ADIPOQ	NCOA2	9606.ENSP00000389814	9606.ENSP00000399968	0	0	0	0	0	0	0.9	0.114	0.907
ADIPOQ	RXRA	9606.ENSP00000389814	9606.ENSP00000419692	0	0	0	0	0.049	0	0.9	0.25	0.922
ADRA1A	KALRN	9606.ENSP00000369960	9606.ENSP00000240874	0	0	0	0	0	0	0.9	0	0.9
ADRA1A	CHRM3	9606.ENSP00000369960	9606.ENSP00000255380	0	0	0	0.653	0	0	0.9	0.466	0.915
ADRA1A	PLCB2	9606.ENSP00000369960	9606.ENSP00000260402	0	0	0	0	0	0.062	0.9	0.134	0.911
ADRA1A	SLC6A4	9606.ENSP00000369960	9606.ENSP00000261707	0	0	0	0	0	0.073	0	0.542	0.557
ADRA1A	KNG1	9606.ENSP00000369960	9606.ENSP00000265023	0	0	0	0	0	0	0.9	0.57	0.955
ADRA1A	CACNA1C	9606.ENSP00000369960	9606.ENSP00000266376	0	0	0	0	0.062	0.057	0	0.379	0.402
ADRA1A	GNAQ	9606.ENSP00000369960	9606.ENSP00000286548	0	0	0	0	0	0.177	0.9	0.494	0.954
ADRA1A	SLC18A2	9606.ENSP00000369960	9606.ENSP00000298472	0	0	0	0	0	0	0	0.437	0.437
ADRA1A	GRM5	9606.ENSP00000369960	9606.ENSP00000306138	0	0	0	0	0.051	0.057	0.9	0.31	0.929
ADRA1A	GPR4	9606.ENSP00000369960	9606.ENSP00000319744	0	0	0	0.572	0	0	0.9	0	0.9
ADRA1A	OXTR	9606.ENSP00000369960	9606.ENSP00000324270	0	0	0	0.593	0	0	0.9	0.295	0.91
ADRA1A	GPR39	9606.ENSP00000369960	9606.ENSP00000327417	0	0	0	0.567	0	0	0.9	0.076	0.901
ADRA1A	GPR132	9606.ENSP00000369960	9606.ENSP00000328818	0	0	0	0	0	0	0.9	0	0.9
ADRA1A	CCKBR	9606.ENSP00000369960	9606.ENSP00000335544	0	0	0	0.592	0	0	0.9	0.136	0.904
ADRA1A	TRIO	9606.ENSP00000369960	9606.ENSP00000339299	0	0	0	0	0	0	0.9	0	0.9
ADRA1A	MAOA	9606.ENSP00000369960	9606.ENSP00000340684	0	0	0	0	0	0	0	0.513	0.513
ADRA1A	HTR3A	9606.ENSP00000369960	9606.ENSP00000347754	0	0	0	0	0	0.047	0	0.654	0.656
ADRA1A	MAP2	9606.ENSP00000369960	9606.ENSP00000353508	0	0	0	0	0	0	0	0.431	0.431
ADRA1A	NTSR1	9606.ENSP00000369960	9606.ENSP00000359532	0	0	0	0.592	0.062	0	0.9	0.196	0.908
ADRA1A	GNA14	9606.ENSP00000369960	9606.ENSP00000365807	0	0	0	0	0	0.177	0.9	0	0.914
ADRA1A	ANXA1	9606.ENSP00000369960	9606.ENSP00000366109	0	0	0	0	0	0	0.9	0.09	0.905
ADRA1A	GABBR1	9606.ENSP00000369960	9606.ENSP00000366233	0	0	0	0	0	0	0	0.429	0.429
ADRA1A	PDE4A	9606.ENSP00000369960	9606.ENSP00000370078	0	0	0	0	0	0.087	0	0.513	0.536
ADRA1A	POMC	9606.ENSP00000369960	9606.ENSP00000384092	0	0	0	0	0	0	0	0.58	0.58
ADRA1A	TH	9606.ENSP00000369960	9606.ENSP00000370571	0	0	0	0	0	0	0	0.622	0.622
ADRA1A	LRRTM4	9606.ENSP00000369960	9606.ENSP00000386357	0	0	0	0	0.078	0	0	0.635	0.65
ADRA1A	LTB4R	9606.ENSP00000369960	9606.ENSP00000380008	0	0	0	0.592	0	0	0.9	0.041	0.9
ADRA1A	GPR68	9606.ENSP00000369960	9606.ENSP00000434045	0	0	0	0.569	0	0	0.9	0	0.9
ADRA1A	QRFPR	9606.ENSP00000369960	9606.ENSP00000377948	0	0	0	0.629	0	0	0.9	0.043	0.9
ADRA1A	LPAR2	9606.ENSP00000369960	9606.ENSP00000443256	0	0	0	0.593	0	0	0.9	0.076	0.901
ADRA1A	FPR2	9606.ENSP00000369960	9606.ENSP00000468897	0	0	0	0.613	0	0	0.9	0.1	0.902
ADRA1A	CASR	9606.ENSP00000369960	9606.ENSP00000420194	0	0	0	0	0	0.057	0.9	0.046	0.902
ADRA1A	GNG7	9606.ENSP00000369960	9606.ENSP00000371594	0	0	0	0	0	0.165	0.9	0.044	0.913
ADRA1A	HTR2A	9606.ENSP00000369960	9606.ENSP00000437737	0	0	0	0.7	0	0	0.9	0.675	0.919
ADRA1A	GNG4	9606.ENSP00000369960	9606.ENSP00000375727	0	0	0	0	0	0.165	0.9	0.195	0.926
AFMID	KALRN	9606.ENSP00000328938	9606.ENSP00000240874	0	0	0	0	0	0	0	0.417	0.416
AFMID	TRIO	9606.ENSP00000328938	9606.ENSP00000339299	0	0	0	0	0	0	0	0.567	0.567
AHCYL2	LRGUK	9606.ENSP00000315931	9606.ENSP00000285928	0	0	0	0	0	0	0	0.493	0.493
AHCYL2	SHMT2	9606.ENSP00000315931	9606.ENSP00000333667	0	0	0	0	0.251	0	0	0.419	0.546
AHCYL2	ENSG00000160200	9606.ENSP00000315931	9606.ENSP00000381231	0.077	0	0	0	0.064	0	0	0.522	0.551
AHCYL2	SDSL	9606.ENSP00000315931	9606.ENSP00000385790	0.043	0	0	0	0.116	0	0.8	0.221	0.85
AHCYL2	SLC4A4	9606.ENSP00000315931	9606.ENSP00000393557	0	0	0	0	0.069	0.799	0	0.46	0.89
AHNAK	S100B	9606.ENSP00000367263	9606.ENSP00000291700	0	0	0	0	0.061	0.379	0	0.557	0.719
AHNAK	JSRP1	9606.ENSP00000367263	9606.ENSP00000300961	0	0	0	0	0	0.507	0	0	0.507
AHNAK	DMD	9606.ENSP00000367263	9606.ENSP00000354923	0	0	0	0	0.061	0.434	0	0.276	0.581
AHNAK	VARS	9606.ENSP00000367263	9606.ENSP00000364815	0	0	0	0	0	0.416	0	0.063	0.429
AHNAK	ANXA1	9606.ENSP00000367263	9606.ENSP00000366109	0	0	0	0	0.231	0.336	0	0.462	0.701
AHNAK	FLNB	9606.ENSP00000367263	9606.ENSP00000420213	0	0	0	0	0.108	0.422	0	0.06	0.474
AHNAK	IL4I1	9606.ENSP00000367263	9606.ENSP00000472474	0	0	0	0	0	0	0	0.626	0.626
AHNAK	DYSF	9606.ENSP00000367263	9606.ENSP00000386881	0	0	0	0	0.082	0	0	0.765	0.776
AHNAK	ZNF185	9606.ENSP00000367263	9606.ENSP00000440847	0	0	0	0	0.82	0	0	0.127	0.837
AIG1	GIMAP2	9606.ENSP00000350509	9606.ENSP00000223293	0	0	0	0	0	0	0	0.58	0.58
AIG1	GIMAP1	9606.ENSP00000350509	9606.ENSP00000302833	0	0	0	0	0	0	0	0.727	0.727
AIG1	GIMAP8	9606.ENSP00000350509	9606.ENSP00000305107	0	0	0	0	0	0	0	0.528	0.528
AIG1	GIMAP7	9606.ENSP00000350509	9606.ENSP00000315474	0	0	0	0	0	0	0	0.42	0.42
AIG1	GIMAP5	9606.ENSP00000350509	9606.ENSP00000477920	0	0	0	0	0	0	0	0.486	0.486
AIG1	NKAIN2	9606.ENSP00000350509	9606.ENSP00000357402	0	0	0	0	0.063	0	0	0.648	0.656
AIM1	LYST	9606.ENSP00000358062	9606.ENSP00000374443	0	0	0	0	0	0	0	0.416	0.416
AIM1	SIRT5	9606.ENSP00000358062	9606.ENSP00000476228	0	0	0	0	0	0	0	0.586	0.586
AIM2	MEFV	9606.ENSP00000357112	9606.ENSP00000219596	0	0	0	0	0.079	0.057	0	0.838	0.847
AIM2	DHX58	9606.ENSP00000357112	9606.ENSP00000251642	0	0	0	0	0.062	0	0	0.524	0.534
AIM2	SECTM1	9606.ENSP00000357112	9606.ENSP00000269389	0	0	0	0	0	0	0	0.448	0.448
AIM2	NOD2	9606.ENSP00000357112	9606.ENSP00000300589	0	0	0	0	0.102	0	0	0.647	0.67
AIM2	NLRP6	9606.ENSP00000357112	9606.ENSP00000309767	0	0	0	0	0.063	0	0.54	0.734	0.875
AIM2	TLR8	9606.ENSP00000357112	9606.ENSP00000312082	0	0	0	0	0.098	0	0	0.669	0.688
AIM2	HMGB1	9606.ENSP00000357112	9606.ENSP00000345347	0	0	0	0	0	0	0	0.482	0.482
AIM2	CASP8	9606.ENSP00000357112	9606.ENSP00000351273	0	0	0	0	0.063	0	0	0.481	0.493
AIM2	NLRC3	9606.ENSP00000357112	9606.ENSP00000352039	0	0	0	0	0.062	0	0	0.398	0.411
AIM2	CIITA	9606.ENSP00000357112	9606.ENSP00000485010	0	0	0	0	0.076	0	0	0.4	0.421
AIM2	SP140	9606.ENSP00000357112	9606.ENSP00000375899	0	0	0	0	0.23	0.057	0	0.273	0.426
AIM2	DHX36	9606.ENSP00000357112	9606.ENSP00000417078	0	0	0	0	0	0	0	0.566	0.566
AIM2	LRRFIP1	9606.ENSP00000357112	9606.ENSP00000375857	0	0	0	0	0	0	0	0.64	0.64
AIM2	TLR6	9606.ENSP00000357112	9606.ENSP00000389600	0	0	0	0	0.076	0	0	0.669	0.681
AIM2	MB21D1	9606.ENSP00000357112	9606.ENSP00000359339	0	0	0	0	0.061	0	0	0.737	0.743
AIM2	IFI16	9606.ENSP00000357112	9606.ENSP00000357113	0	0	0	0.81	0.094	0	0.8	0.878	0.842
AIM2	NLRP1	9606.ENSP00000357112	9606.ENSP00000478516	0	0	0	0	0	0	0.9	0.849	0.984
AIM2	CASP1	9606.ENSP00000357112	9606.ENSP00000433138	0	0	0	0	0.093	0.294	0.9	0.891	0.992
AK5	PDE1B	9606.ENSP00000346577	9606.ENSP00000243052	0	0	0	0	0.086	0	0.65	0	0.666
AK5	PDE7B	9606.ENSP00000346577	9606.ENSP00000310661	0	0	0	0	0.063	0	0.65	0.05	0.661
AK5	PDE4B	9606.ENSP00000346577	9606.ENSP00000332116	0	0	0	0	0.063	0	0.65	0.05	0.661
AK5	PDE4D	9606.ENSP00000346577	9606.ENSP00000345502	0	0	0	0	0.063	0	0.65	0.05	0.661
AK5	ENPP3	9606.ENSP00000346577	9606.ENSP00000406261	0	0	0	0	0.049	0	0.65	0	0.652
AK5	PDE4C	9606.ENSP00000346577	9606.ENSP00000347689	0	0	0	0	0.063	0	0.65	0.05	0.661
AK5	PDE4A	9606.ENSP00000346577	9606.ENSP00000370078	0	0	0	0	0.063	0	0.65	0.05	0.661
AK5	PDE1A	9606.ENSP00000346577	9606.ENSP00000410309	0	0	0	0	0.121	0	0.65	0	0.679
AK5	PDE3A	9606.ENSP00000346577	9606.ENSP00000351957	0	0	0	0	0	0	0.65	0.121	0.679
AK5	PDE1C	9606.ENSP00000346577	9606.ENSP00000379496	0	0	0	0	0.129	0	0.65	0	0.682
AK5	AMPD3	9606.ENSP00000346577	9606.ENSP00000379802	0	0	0	0	0.055	0	0.65	0.203	0.713
AK5	TPK1	9606.ENSP00000346577	9606.ENSP00000353165	0	0	0	0	0.064	0	0.9	0.081	0.906
ALDH3A1	PGD	9606.ENSP00000411821	9606.ENSP00000270776	0	0	0	0	0.063	0.05	0	0.381	0.401
ALDH3A1	MAOA	9606.ENSP00000411821	9606.ENSP00000340684	0	0	0	0	0.064	0	0.9	0.23	0.921
ALDH3A1	GAD1	9606.ENSP00000411821	9606.ENSP00000350928	0	0	0	0	0.064	0.084	0.9	0.134	0.915
ALDH3A1	TXN	9606.ENSP00000411821	9606.ENSP00000363641	0	0	0	0	0	0.075	0	0.414	0.435
ALDH3A1	PFKP	9606.ENSP00000411821	9606.ENSP00000370517	0	0	0	0	0	0	0	0.629	0.629
ALDH3A1	ITGA6	9606.ENSP00000411821	9606.ENSP00000386896	0	0	0	0	0	0	0	0.432	0.432
ALDH3A1	SLC12A4	9606.ENSP00000411821	9606.ENSP00000395983	0	0	0	0	0.055	0	0	0.453	0.461
ALG8	EDIL3	9606.ENSP00000299626	9606.ENSP00000296591	0	0	0	0	0	0	0	0.483	0.483
ALG8	B3GNTL1	9606.ENSP00000299626	9606.ENSP00000319979	0	0	0	0	0.077	0.123	0	0.513	0.571
ALOX15	CYP4F3	9606.ENSP00000458832	9606.ENSP00000221307	0	0	0	0	0	0	0.9	0.297	0.926
ALOX15	PPARG	9606.ENSP00000458832	9606.ENSP00000287820	0	0	0	0	0	0	0	0.473	0.473
ALOX15	CMKLR1	9606.ENSP00000458832	9606.ENSP00000311733	0	0	0	0	0	0	0	0.44	0.44
ALOX15	CYP2B6	9606.ENSP00000458832	9606.ENSP00000324648	0	0	0	0	0	0	0.9	0.357	0.932
ALOX15	GPX4	9606.ENSP00000458832	9606.ENSP00000346103	0	0	0	0	0	0	0	0.545	0.545
ALOX15	GPX6	9606.ENSP00000458832	9606.ENSP00000354581	0	0	0	0	0.061	0	0.65	0.151	0.696
ALOX15	PLA2G4A	9606.ENSP00000458832	9606.ENSP00000356436	0	0	0	0	0	0	0.65	0.613	0.858
ALOX15	ALOX5	9606.ENSP00000458832	9606.ENSP00000363512	0	0	0.298	0.905	0.062	0	0.9	0.891	0.912
ALOX15	ALOX15B	9606.ENSP00000458832	9606.ENSP00000369530	0	0	0	0.887	0.061	0	0.9	0.918	0.912
ALOX15	LTB4R	9606.ENSP00000458832	9606.ENSP00000380008	0	0	0	0	0.061	0	0	0.511	0.521
ALOX15	SMYD3	9606.ENSP00000458832	9606.ENSP00000419184	0	0	0	0	0	0	0	0.552	0.552
ALOX15	FPR2	9606.ENSP00000458832	9606.ENSP00000468897	0	0	0	0	0	0	0	0.445	0.445
ALOX15	ALOX5AP	9606.ENSP00000458832	9606.ENSP00000479870	0	0	0	0	0.057	0.18	0	0.65	0.705
ALOX15B	CYP4F3	9606.ENSP00000369530	9606.ENSP00000221307	0	0	0	0	0.061	0	0.9	0.195	0.917
ALOX15B	PPARG	9606.ENSP00000369530	9606.ENSP00000287820	0	0	0	0	0	0.379	0	0.6	0.741
ALOX15B	IGF1	9606.ENSP00000369530	9606.ENSP00000302665	0	0	0	0	0	0	0.9	0.073	0.903
ALOX15B	CYP2B6	9606.ENSP00000369530	9606.ENSP00000324648	0	0	0	0	0.053	0	0.9	0.099	0.907
ALOX15B	GPX6	9606.ENSP00000369530	9606.ENSP00000354581	0	0	0	0	0	0	0.65	0	0.65
ALOX15B	PLA2G4A	9606.ENSP00000369530	9606.ENSP00000356436	0	0	0	0	0	0	0.65	0.239	0.722
ALOX15B	TNFAIP8L2	9606.ENSP00000369530	9606.ENSP00000357906	0	0	0	0	0	0	0	0.433	0.433
ALOX15B	ALOX5	9606.ENSP00000369530	9606.ENSP00000363512	0	0	0	0.919	0.095	0	0.9	0.755	0.911
ALOX15B	ALOX5AP	9606.ENSP00000369530	9606.ENSP00000479870	0	0	0	0	0.063	0	0	0.476	0.488
ALOX5	CYP4F3	9606.ENSP00000363512	9606.ENSP00000221307	0	0	0	0	0	0	0.9	0.42	0.939
ALOX5	TYROBP	9606.ENSP00000363512	9606.ENSP00000262629	0	0	0	0	0.553	0	0	0	0.553
ALOX5	PPARG	9606.ENSP00000363512	9606.ENSP00000287820	0	0	0	0	0	0	0	0.421	0.42
ALOX5	CMKLR1	9606.ENSP00000363512	9606.ENSP00000311733	0	0	0	0	0.125	0	0	0.47	0.516
ALOX5	TLR8	9606.ENSP00000363512	9606.ENSP00000312082	0	0	0	0	0.333	0	0	0.21	0.45
ALOX5	WDFY4	9606.ENSP00000363512	9606.ENSP00000320563	0	0	0	0	0.525	0	0	0	0.525
ALOX5	CYP2B6	9606.ENSP00000363512	9606.ENSP00000324648	0	0	0	0	0	0	0.9	0.384	0.935
ALOX5	CD86	9606.ENSP00000363512	9606.ENSP00000332049	0	0	0	0	0.33	0	0	0.151	0.406
ALOX5	GPX6	9606.ENSP00000363512	9606.ENSP00000354581	0	0	0	0	0	0	0.9	0.133	0.909
ALOX5	PLA2G4A	9606.ENSP00000363512	9606.ENSP00000356436	0	0	0	0	0.059	0	0.65	0.704	0.894
ALOX5	MNDA	9606.ENSP00000363512	9606.ENSP00000357123	0	0	0	0	0.419	0	0	0.053	0.426
ALOX5	FGR	9606.ENSP00000363512	9606.ENSP00000363117	0	0	0	0	0.404	0.313	0	0.137	0.615
ALOX5	SYK	9606.ENSP00000363512	9606.ENSP00000364907	0	0	0	0	0.253	0	0	0.245	0.411
ALOX5	HSH2D	9606.ENSP00000363512	9606.ENSP00000482604	0	0	0	0	0.077	0	0	0.422	0.443
ALOX5	FPR2	9606.ENSP00000363512	9606.ENSP00000468897	0	0	0	0	0.138	0	0	0.512	0.561
ALOX5	ITGB2	9606.ENSP00000363512	9606.ENSP00000380948	0	0	0	0	0.548	0	0	0.189	0.617
ALOX5	LTB4R	9606.ENSP00000363512	9606.ENSP00000380008	0	0	0	0	0.062	0	0	0.754	0.759
ALOX5	ALOX5AP	9606.ENSP00000363512	9606.ENSP00000479870	0	0	0	0	0.32	0.521	0.9	0.939	0.997
ALOX5AP	LCP2	9606.ENSP00000479870	9606.ENSP00000046794	0	0	0	0	0.569	0	0	0	0.569
ALOX5AP	SRGN	9606.ENSP00000479870	9606.ENSP00000242465	0	0	0	0	0.536	0	0	0.223	0.624
ALOX5AP	TYROBP	9606.ENSP00000479870	9606.ENSP00000262629	0	0	0	0	0.744	0	0	0.049	0.746
ALOX5AP	LAPTM5	9606.ENSP00000479870	9606.ENSP00000294507	0	0	0	0	0.656	0	0	0.242	0.728
ALOX5AP	WDFY4	9606.ENSP00000479870	9606.ENSP00000320563	0	0	0	0	0.56	0	0	0	0.56
ALOX5AP	PRKCH	9606.ENSP00000479870	9606.ENSP00000329127	0	0	0	0	0.077	0	0	0.47	0.489
ALOX5AP	PDE4D	9606.ENSP00000479870	9606.ENSP00000345502	0	0	0	0	0	0	0	0.588	0.588
ALOX5AP	PLA2G4A	9606.ENSP00000479870	9606.ENSP00000356436	0	0	0	0	0.062	0	0	0.624	0.632
ALOX5AP	MNDA	9606.ENSP00000479870	9606.ENSP00000357123	0	0	0	0	0.542	0	0	0.069	0.555
ALOX5AP	TNFAIP8L2	9606.ENSP00000479870	9606.ENSP00000357906	0	0	0	0	0.54	0	0	0	0.54
ALOX5AP	FGR	9606.ENSP00000479870	9606.ENSP00000363117	0	0	0	0	0.561	0	0	0.047	0.564
ALOX5AP	LTB4R	9606.ENSP00000479870	9606.ENSP00000380008	0	0	0	0	0.062	0	0	0.669	0.676
ALOX5AP	ITGB2	9606.ENSP00000479870	9606.ENSP00000380948	0	0	0	0	0.705	0	0	0.187	0.75
ALOX5AP	PTPRC	9606.ENSP00000479870	9606.ENSP00000411355	0	0	0	0	0.508	0	0	0.073	0.524
ALPK2	SYTL3	9606.ENSP00000354991	9606.ENSP00000483936	0	0	0	0	0	0	0	0.4	0.4
AMBRA1	PRKAG2	9606.ENSP00000431926	9606.ENSP00000287878	0	0	0	0	0.061	0	0.9	0.074	0.905
AMBRA1	HDAC6	9606.ENSP00000431926	9606.ENSP00000334061	0	0	0	0	0.061	0.175	0	0.347	0.449
AMBRA1	SIAH3	9606.ENSP00000431926	9606.ENSP00000383256	0	0	0	0	0.061	0	0	0.39	0.403
AMH	IGF1	9606.ENSP00000221496	9606.ENSP00000302665	0	0	0	0	0	0	0	0.445	0.445
AMH	WNT7A	9606.ENSP00000221496	9606.ENSP00000285018	0	0	0	0	0.048	0.171	0	0.36	0.45
AMH	ESR1	9606.ENSP00000221496	9606.ENSP00000405330	0	0	0	0	0	0	0	0.473	0.473
AMH	NOBOX	9606.ENSP00000221496	9606.ENSP00000419457	0	0	0	0	0	0	0	0.481	0.481
AMH	LHX1	9606.ENSP00000221496	9606.ENSP00000477829	0	0	0	0	0	0	0	0.492	0.492
AMH	NFKB1	9606.ENSP00000221496	9606.ENSP00000226574	0	0	0	0	0	0	0	0.519	0.519
AMH	HSD17B3	9606.ENSP00000221496	9606.ENSP00000364412	0	0	0	0	0	0	0	0.53	0.53
AMH	SOX17	9606.ENSP00000221496	9606.ENSP00000297316	0	0	0	0	0	0.089	0	0.506	0.531
AMH	ELL	9606.ENSP00000221496	9606.ENSP00000262809	0	0	0	0	0	0	0	0.546	0.546
AMH	NR5A2	9606.ENSP00000221496	9606.ENSP00000356331	0	0	0	0	0.054	0	0	0.542	0.548
AMH	GATA4	9606.ENSP00000221496	9606.ENSP00000334458	0	0	0	0	0.06	0.053	0	0.634	0.646
AMH	ZFPM2	9606.ENSP00000221496	9606.ENSP00000384179	0	0	0	0	0	0.054	0	0.683	0.688
AMH	NR0B1	9606.ENSP00000221496	9606.ENSP00000368253	0	0	0	0	0	0	0	0.79	0.79
AMH	BMPR1B	9606.ENSP00000221496	9606.ENSP00000401907	0	0	0	0	0	0.292	0.6	0.454	0.831
AMH	DMRT1	9606.ENSP00000221496	9606.ENSP00000371711	0	0	0	0	0.064	0	0	0.895	0.897
AMH	SOX9	9606.ENSP00000221496	9606.ENSP00000245479	0	0	0	0	0	0.089	0	0.907	0.911
AMICA1	KLRK1	9606.ENSP00000348635	9606.ENSP00000240618	0	0	0	0	0.062	0	0	0.451	0.463
AMICA1	TYROBP	9606.ENSP00000348635	9606.ENSP00000262629	0	0	0	0	0.558	0	0	0.111	0.59
AMICA1	ESAM	9606.ENSP00000348635	9606.ENSP00000278927	0	0	0	0	0	0.333	0	0.49	0.645
AMICA1	MPZL3	9606.ENSP00000348635	9606.ENSP00000278949	0	0	0	0	0.078	0	0	0.445	0.466
AMICA1	ITGB2	9606.ENSP00000348635	9606.ENSP00000380948	0	0	0	0	0.321	0	0	0.25	0.469
AMICA1	MNDA	9606.ENSP00000348635	9606.ENSP00000357123	0	0	0	0	0.541	0	0	0.172	0.603
AMICA1	ITGB1	9606.ENSP00000348635	9606.ENSP00000379350	0	0	0	0	0	0	0.9	0	0.9
AMN	GPR39	9606.ENSP00000299155	9606.ENSP00000327417	0	0	0	0	0	0	0	0.442	0.442
AMN	BCAS3	9606.ENSP00000299155	9606.ENSP00000375067	0	0	0	0	0	0	0	0.544	0.544
AMPD3	PDE1B	9606.ENSP00000379802	9606.ENSP00000243052	0	0	0	0	0.061	0	0.65	0.231	0.725
AMPD3	PDE7B	9606.ENSP00000379802	9606.ENSP00000310661	0	0	0	0	0	0	0.65	0.057	0.655
AMPD3	PDE4B	9606.ENSP00000379802	9606.ENSP00000332116	0	0	0	0	0.063	0	0.65	0.05	0.661
AMPD3	PDE4D	9606.ENSP00000379802	9606.ENSP00000345502	0	0	0	0	0.063	0	0.65	0.104	0.68
AMPD3	PDE4C	9606.ENSP00000379802	9606.ENSP00000347689	0	0	0	0	0.062	0	0.65	0.05	0.66
AMPD3	PDE3A	9606.ENSP00000379802	9606.ENSP00000351957	0	0	0	0	0	0	0.65	0.101	0.672
AMPD3	PTER	9606.ENSP00000379802	9606.ENSP00000367239	0	0	0	0	0	0	0	0.548	0.548
AMPD3	PDE4A	9606.ENSP00000379802	9606.ENSP00000370078	0	0	0	0	0.063	0	0.65	0.094	0.677
AMPD3	PDE1C	9606.ENSP00000379802	9606.ENSP00000379496	0	0	0	0	0.061	0	0.65	0	0.657
AMPD3	PRPS2	9606.ENSP00000379802	9606.ENSP00000381504	0	0	0	0	0.062	0	0	0.458	0.47
AMPD3	PDE1A	9606.ENSP00000379802	9606.ENSP00000410309	0	0	0	0	0.061	0	0.65	0	0.657
AMPD3	REEP1	9606.ENSP00000379802	9606.ENSP00000438346	0	0	0	0	0.055	0	0	0.655	0.66
AMPD3	ENPP3	9606.ENSP00000379802	9606.ENSP00000406261	0	0	0	0	0	0	0.9	0.045	0.9
ANAPC10	NFKB1	9606.ENSP00000478501	9606.ENSP00000226574	0	0	0	0	0.119	0	0.9	0	0.908
ANAPC10	RAB35	9606.ENSP00000478501	9606.ENSP00000229340	0	0	0	0	0.077	0.728	0	0.173	0.774
ANAPC10	PHC2	9606.ENSP00000478501	9606.ENSP00000257118	0	0	0	0	0	0	0.9	0	0.9
ANAPC10	TRIM36	9606.ENSP00000478501	9606.ENSP00000282369	0	0	0	0	0	0	0.9	0	0.9
ANAPC10	ASB5	9606.ENSP00000478501	9606.ENSP00000296525	0	0	0	0	0	0	0.9	0	0.9
ANAPC10	USP38	9606.ENSP00000478501	9606.ENSP00000303434	0	0	0	0	0	0	0	0.498	0.498
ANAPC10	ZBTB16	9606.ENSP00000478501	9606.ENSP00000338157	0	0	0	0	0	0.05	0.9	0	0.9
ANAPC10	AREL1	9606.ENSP00000478501	9606.ENSP00000348714	0	0	0	0	0.06	0	0.9	0.085	0.906
ANAPC10	FBXO6	9606.ENSP00000478501	9606.ENSP00000365944	0	0	0	0	0	0	0.9	0	0.9
ANAPC10	KBTBD6	9606.ENSP00000478501	9606.ENSP00000368799	0	0	0	0	0	0	0.9	0	0.9
ANAPC10	ASB9	9606.ENSP00000478501	9606.ENSP00000369855	0	0	0	0	0	0	0.9	0.066	0.902
ANAPC10	NAP1L4	9606.ENSP00000478501	9606.ENSP00000369915	0	0	0	0	0	0.844	0	0	0.844
ANAPC10	NEDD4L	9606.ENSP00000478501	9606.ENSP00000383199	0	0	0	0	0	0	0.9	0.138	0.91
ANAPC10	HERC3	9606.ENSP00000478501	9606.ENSP00000385684	0	0	0	0	0	0	0.9	0.291	0.926
ANAPC10	ASB10	9606.ENSP00000478501	9606.ENSP00000391137	0	0	0	0	0	0	0.9	0	0.9
ANAPC10	FBXO15	9606.ENSP00000478501	9606.ENSP00000393154	0	0	0	0	0	0	0.9	0	0.9
ANAPC10	CDK18	9606.ENSP00000478501	9606.ENSP00000423665	0	0	0	0	0.059	0.375	0	0.126	0.441
ANAPC10	MIB2	9606.ENSP00000478501	9606.ENSP00000426103	0	0	0	0	0	0	0.9	0.169	0.913
ANAPC10	RNF217	9606.ENSP00000478501	9606.ENSP00000428698	0	0	0	0	0	0	0.9	0.116	0.907
ANAPC10	UBC	9606.ENSP00000478501	9606.ENSP00000441543	0	0	0	0	0.063	0.185	0.9	0.086	0.92
ANGPT1	NFKB1	9606.ENSP00000428340	9606.ENSP00000226574	0	0	0	0	0	0.064	0.9	0.084	0.906
ANGPT1	EFNB2	9606.ENSP00000428340	9606.ENSP00000245323	0	0	0	0	0	0	0	0.521	0.521
ANGPT1	CDH2	9606.ENSP00000428340	9606.ENSP00000269141	0	0	0	0	0	0	0	0.452	0.452
ANGPT1	NOTCH1	9606.ENSP00000428340	9606.ENSP00000277541	0	0	0	0	0	0.064	0	0.561	0.572
ANGPT1	FLT1	9606.ENSP00000428340	9606.ENSP00000282397	0	0	0	0	0	0.051	0.6	0.698	0.875
ANGPT1	SHH	9606.ENSP00000428340	9606.ENSP00000297261	0	0	0	0	0	0.124	0	0.633	0.665
ANGPT1	IGF1	9606.ENSP00000428340	9606.ENSP00000302665	0	0	0	0	0	0	0	0.548	0.548
ANGPT1	INSR	9606.ENSP00000428340	9606.ENSP00000303830	0	0	0	0	0	0.054	0.6	0.075	0.619
ANGPT1	MET	9606.ENSP00000428340	9606.ENSP00000317272	0	0	0	0	0	0.054	0.6	0.274	0.701
ANGPT1	FGF13	9606.ENSP00000428340	9606.ENSP00000322390	0	0	0	0	0	0	0	0.564	0.564
ANGPT1	PDGFB	9606.ENSP00000428340	9606.ENSP00000330382	0	0	0	0	0	0	0	0.658	0.658
ANGPT1	PTPRB	9606.ENSP00000428340	9606.ENSP00000334928	0	0	0	0	0	0	0	0.453	0.453
ANGPT1	COL18A1	9606.ENSP00000428340	9606.ENSP00000347665	0	0	0	0	0	0	0	0.589	0.589
ANGPT1	ITGB1	9606.ENSP00000428340	9606.ENSP00000379350	0	0	0	0	0	0	0.9	0.301	0.927
ANGPT1	NRG1	9606.ENSP00000428340	9606.ENSP00000384620	0	0	0	0	0	0	0	0.524	0.524
ANGPT1	CLDN5	9606.ENSP00000428340	9606.ENSP00000385477	0	0	0	0	0	0	0	0.415	0.415
ANGPT1	GDNF	9606.ENSP00000428340	9606.ENSP00000409007	0	0	0	0	0	0	0	0.407	0.407
ANGPT1	PTPRC	9606.ENSP00000428340	9606.ENSP00000411355	0	0	0	0	0	0	0	0.449	0.449
ANGPT1	FGF1	9606.ENSP00000428340	9606.ENSP00000480791	0	0	0	0	0	0	0	0.554	0.554
ANGPT1	APLNR	9606.ENSP00000428340	9606.ENSP00000475344	0	0	0	0	0.06	0	0	0.57	0.578
ANGPTL5	IGFBP2	9606.ENSP00000335255	9606.ENSP00000233809	0	0	0	0	0	0	0	0.5	0.5
ANGPTL5	HEPHL1	9606.ENSP00000335255	9606.ENSP00000313699	0	0	0	0	0.063	0	0	0.397	0.411
ANGPTL5	PTN	9606.ENSP00000335255	9606.ENSP00000341170	0	0	0	0	0	0	0	0.428	0.428
ANGPTL5	FGF1	9606.ENSP00000335255	9606.ENSP00000480791	0	0	0	0	0	0	0	0.477	0.477
ANK1	CHL1	9606.ENSP00000265709	9606.ENSP00000256509	0	0	0	0	0.062	0.379	0.9	0.127	0.942
ANK1	SPTBN4	9606.ENSP00000265709	9606.ENSP00000263373	0	0	0	0	0.095	0.133	0.9	0.385	0.945
ANK1	ARCN1	9606.ENSP00000265709	9606.ENSP00000264028	0	0	0	0	0	0	0.9	0.057	0.901
ANK1	CNTN2	9606.ENSP00000265709	9606.ENSP00000330633	0	0	0	0	0.096	0.265	0	0.174	0.403
ANK1	EPB41L1	9606.ENSP00000265709	9606.ENSP00000337168	0	0	0	0	0.05	0.13	0	0.345	0.411
ANK1	SH3BP2	9606.ENSP00000265709	9606.ENSP00000422168	0	0	0	0	0	0.412	0	0	0.412
ANK1	TRPM1	9606.ENSP00000265709	9606.ENSP00000437849	0	0	0	0	0.061	0	0	0.472	0.483
ANK1	DMTN	9606.ENSP00000265709	9606.ENSP00000427866	0	0	0	0	0.117	0	0	0.474	0.515
ANK1	CDH23	9606.ENSP00000265709	9606.ENSP00000381768	0	0	0	0	0.061	0.052	0	0.52	0.535
ANK1	TRPM8	9606.ENSP00000265709	9606.ENSP00000323926	0	0	0	0	0	0	0	0.734	0.734
ANK1	COG6	9606.ENSP00000265709	9606.ENSP00000397441	0	0	0	0	0.061	0.054	0.9	0	0.903
ANK1	ANK2	9606.ENSP00000265709	9606.ENSP00000349588	0	0	0	0.934	0.062	0	0.9	0.755	0.906
ANK1	ANK3	9606.ENSP00000265709	9606.ENSP00000280772	0	0	0	0.941	0.062	0	0.9	0.708	0.906
ANK1	SCN3A	9606.ENSP00000265709	9606.ENSP00000283254	0	0	0	0	0.082	0.085	0.9	0.125	0.916
ANK1	KCNQ3	9606.ENSP00000265709	9606.ENSP00000373648	0	0	0	0	0	0	0.9	0.243	0.921
ANK1	SCN1A	9606.ENSP00000265709	9606.ENSP00000303540	0	0	0	0	0.062	0.085	0.9	0.196	0.921
ANK1	TIAM1	9606.ENSP00000265709	9606.ENSP00000286827	0	0	0	0	0.057	0.379	0.8	0.412	0.921
ANK1	KCNQ2	9606.ENSP00000265709	9606.ENSP00000352035	0	0	0	0	0.069	0	0.9	0.278	0.926
ANK1	SCN8A	9606.ENSP00000265709	9606.ENSP00000346534	0	0	0	0	0.083	0.085	0.9	0.27	0.93
ANK1	NRCAM	9606.ENSP00000265709	9606.ENSP00000368314	0	0	0	0	0.062	0.265	0.9	0.271	0.943
ANK1	SPTA1	9606.ENSP00000265709	9606.ENSP00000357129	0	0	0	0	0.099	0.454	0.9	0.588	0.977
ANK1	SPTB	9606.ENSP00000265709	9606.ENSP00000451752	0	0	0	0	0.156	0.899	0.9	0.669	0.996
ANK2	STX1A	9606.ENSP00000349588	9606.ENSP00000222812	0	0	0	0	0.102	0.054	0	0.362	0.411
ANK2	NUP155	9606.ENSP00000349588	9606.ENSP00000231498	0	0	0	0	0.057	0.05	0	0.405	0.42
ANK2	DCLK1	9606.ENSP00000349588	9606.ENSP00000255448	0	0	0	0	0.359	0.069	0	0.359	0.584
ANK2	CHL1	9606.ENSP00000349588	9606.ENSP00000256509	0	0	0	0	0.217	0.412	0	0.279	0.64
ANK2	KCNH2	9606.ENSP00000349588	9606.ENSP00000262186	0	0	0	0	0.08	0.05	0	0.67	0.686
ANK2	SPTBN4	9606.ENSP00000349588	9606.ENSP00000263373	0	0	0	0	0.163	0.133	0.9	0.499	0.958
ANK2	ARCN1	9606.ENSP00000349588	9606.ENSP00000264028	0	0	0	0	0	0	0.9	0.057	0.901
ANK2	SEMA3A	9606.ENSP00000349588	9606.ENSP00000265362	0	0	0	0	0.07	0	0	0.407	0.425
ANK2	CACNA1C	9606.ENSP00000349588	9606.ENSP00000266376	0	0	0	0	0.119	0.085	0	0.67	0.711
ANK2	ANK3	9606.ENSP00000349588	9606.ENSP00000280772	0	0	0	0.867	0.104	0	0.9	0.757	0.915
ANK2	SCN3A	9606.ENSP00000349588	9606.ENSP00000283254	0	0	0	0	0.144	0.085	0.9	0.264	0.934
ANK2	TIAM1	9606.ENSP00000349588	9606.ENSP00000286827	0	0	0	0	0.088	0	0.8	0.073	0.816
ANK2	CACNA1D	9606.ENSP00000349588	9606.ENSP00000288139	0	0	0	0	0.064	0.085	0	0.421	0.461
ANK2	SCN1A	9606.ENSP00000349588	9606.ENSP00000303540	0	0	0	0	0.14	0.085	0.9	0.466	0.952
ANK2	GRM5	9606.ENSP00000349588	9606.ENSP00000306138	0	0	0	0	0.224	0.05	0	0.382	0.505
ANK2	RBFOX1	9606.ENSP00000349588	9606.ENSP00000309117	0	0	0	0	0.345	0	0	0.218	0.467
ANK2	KCND3	9606.ENSP00000349588	9606.ENSP00000319591	0	0	0	0	0.153	0	0	0.433	0.5
ANK2	CNTN2	9606.ENSP00000349588	9606.ENSP00000330633	0	0	0	0	0.314	0.297	0	0.439	0.705
ANK2	OPCML	9606.ENSP00000349588	9606.ENSP00000330862	0	0	0	0	0.309	0.082	0	0.147	0.411
ANK2	SCN8A	9606.ENSP00000349588	9606.ENSP00000346534	0	0	0	0	0.157	0.085	0.9	0.497	0.956
ANK2	CACNA2D1	9606.ENSP00000349588	9606.ENSP00000349320	0	0	0	0	0.23	0	0	0.373	0.497
ANK2	GRIN2B	9606.ENSP00000349588	9606.ENSP00000477455	0	0	0	0	0.162	0.052	0	0.306	0.401
ANK2	ESR1	9606.ENSP00000349588	9606.ENSP00000405330	0	0	0	0	0	0	0	0.411	0.411
ANK2	UBAC2	9606.ENSP00000349588	9606.ENSP00000383911	0	0	0	0	0	0.416	0	0	0.416
ANK2	STMN2	9606.ENSP00000349588	9606.ENSP00000429243	0	0	0	0	0.312	0.192	0	0.046	0.424
ANK2	SH3BP2	9606.ENSP00000349588	9606.ENSP00000422168	0	0	0	0	0	0.412	0	0.064	0.426
ANK2	CADM3	9606.ENSP00000349588	9606.ENSP00000357106	0	0	0	0	0.314	0	0	0.203	0.43
ANK2	CNTNAP2	9606.ENSP00000349588	9606.ENSP00000354778	0	0	0	0	0.119	0.064	0	0.388	0.452
ANK2	CADPS	9606.ENSP00000349588	9606.ENSP00000373215	0	0	0	0	0.168	0	0	0.378	0.461
ANK2	NRXN1	9606.ENSP00000349588	9606.ENSP00000385142	0	0	0	0	0.276	0	0	0.31	0.479
ANK2	CEP104	9606.ENSP00000349588	9606.ENSP00000367476	0	0	0	0	0.063	0	0	0.515	0.526
ANK2	CNTN1	9606.ENSP00000349588	9606.ENSP00000447006	0	0	0	0	0.232	0.297	0	0.314	0.597
ANK2	RYR2	9606.ENSP00000349588	9606.ENSP00000355533	0	0	0	0	0.172	0	0	0.655	0.702
ANK2	DMD	9606.ENSP00000349588	9606.ENSP00000354923	0	0	0	0	0.109	0.472	0	0.635	0.814
ANK2	COG6	9606.ENSP00000349588	9606.ENSP00000397441	0	0	0	0	0.061	0.054	0.9	0	0.903
ANK2	SPTA1	9606.ENSP00000349588	9606.ENSP00000357129	0	0	0	0	0	0.157	0.9	0.18	0.924
ANK2	SPTB	9606.ENSP00000349588	9606.ENSP00000451752	0	0	0	0	0.084	0.169	0.9	0.245	0.934
ANK2	KCNQ3	9606.ENSP00000349588	9606.ENSP00000373648	0	0	0	0	0.169	0	0.9	0.354	0.941
ANK2	KCNQ2	9606.ENSP00000349588	9606.ENSP00000352035	0	0	0	0	0.211	0.05	0.9	0.397	0.948
ANK2	NRCAM	9606.ENSP00000349588	9606.ENSP00000368314	0	0	0	0	0.171	0.544	0.9	0.633	0.984
ANK3	NCAN	9606.ENSP00000280772	9606.ENSP00000252575	0	0	0	0	0.139	0.051	0	0.511	0.565
ANK3	CHL1	9606.ENSP00000280772	9606.ENSP00000256509	0	0	0	0	0.116	0.445	0	0.272	0.612
ANK3	SPTBN4	9606.ENSP00000280772	9606.ENSP00000263373	0	0	0	0	0.095	0.438	0.9	0.674	0.981
ANK3	ARCN1	9606.ENSP00000280772	9606.ENSP00000264028	0	0	0	0	0	0	0.9	0.057	0.901
ANK3	CACNA1C	9606.ENSP00000280772	9606.ENSP00000266376	0	0	0	0	0.086	0.085	0	0.731	0.755
ANK3	TENM4	9606.ENSP00000280772	9606.ENSP00000278550	0	0	0	0	0.064	0	0	0.7	0.707
ANK3	SH3BP2	9606.ENSP00000280772	9606.ENSP00000422168	0	0	0	0	0	0.412	0	0	0.412
ANK3	MYO5B	9606.ENSP00000280772	9606.ENSP00000285039	0	0	0	0	0.061	0.104	0	0.365	0.419
ANK3	TMEM178B	9606.ENSP00000280772	9606.ENSP00000456594	0	0	0	0	0.107	0	0	0.378	0.422
ANK3	OPCML	9606.ENSP00000280772	9606.ENSP00000330862	0	0	0	0	0.16	0.082	0	0.335	0.442
ANK3	DLG2	9606.ENSP00000280772	9606.ENSP00000365272	0	0	0	0	0.157	0.084	0	0.342	0.448
ANK3	LRGUK	9606.ENSP00000280772	9606.ENSP00000285928	0	0	0	0	0	0.112	0	0.403	0.448
ANK3	NAV1	9606.ENSP00000280772	9606.ENSP00000356265	0	0	0	0	0	0	0	0.475	0.475
ANK3	PTPRN2	9606.ENSP00000280772	9606.ENSP00000374069	0	0	0	0	0.088	0.061	0	0.438	0.476
ANK3	RASGEF1A	9606.ENSP00000280772	9606.ENSP00000363583	0	0	0	0	0	0	0	0.478	0.478
ANK3	DMD	9606.ENSP00000280772	9606.ENSP00000354923	0	0	0	0	0.091	0.185	0	0.367	0.49
ANK3	FLNC	9606.ENSP00000280772	9606.ENSP00000327145	0	0	0	0	0.078	0.454	0	0.115	0.516
ANK3	DISC1	9606.ENSP00000280772	9606.ENSP00000355593	0	0	0	0	0	0	0	0.516	0.516
ANK3	NRXN1	9606.ENSP00000280772	9606.ENSP00000385142	0	0	0	0	0.213	0	0	0.421	0.525
ANK3	CNTNAP2	9606.ENSP00000280772	9606.ENSP00000354778	0	0	0	0	0.175	0.064	0	0.522	0.599
ANK3	NRXN3	9606.ENSP00000280772	9606.ENSP00000451648	0	0	0	0	0.157	0	0	0.548	0.603
ANK3	CNTN1	9606.ENSP00000280772	9606.ENSP00000447006	0	0	0	0	0.158	0.297	0	0.383	0.603
ANK3	CNTN2	9606.ENSP00000280772	9606.ENSP00000330633	0	0	0	0	0.218	0.297	0	0.434	0.662
ANK3	ZNF804A	9606.ENSP00000280772	9606.ENSP00000303252	0	0	0	0	0.062	0	0	0.678	0.685
ANK3	TIAM1	9606.ENSP00000280772	9606.ENSP00000286827	0	0	0	0	0.084	0.379	0.8	0.136	0.888
ANK3	COG6	9606.ENSP00000280772	9606.ENSP00000397441	0	0	0	0	0.061	0.054	0.9	0	0.903
ANK3	SCN3A	9606.ENSP00000280772	9606.ENSP00000283254	0	0	0	0	0.096	0.085	0.9	0.375	0.941
ANK3	SPTB	9606.ENSP00000280772	9606.ENSP00000451752	0	0	0	0	0.095	0.169	0.9	0.319	0.942
ANK3	SPTA1	9606.ENSP00000280772	9606.ENSP00000357129	0	0	0	0	0	0.157	0.9	0.422	0.947
ANK3	SCN1A	9606.ENSP00000280772	9606.ENSP00000303540	0	0	0	0	0.117	0.085	0.9	0.564	0.96
ANK3	KCNQ2	9606.ENSP00000280772	9606.ENSP00000352035	0	0	0	0	0.155	0.05	0.9	0.68	0.97
ANK3	KCNQ3	9606.ENSP00000280772	9606.ENSP00000373648	0	0	0	0	0.107	0	0.9	0.77	0.977
ANK3	SCN8A	9606.ENSP00000280772	9606.ENSP00000346534	0	0	0	0	0.096	0.085	0.9	0.807	0.981
ANK3	NRCAM	9606.ENSP00000280772	9606.ENSP00000368314	0	0	0	0	0.097	0.297	0.9	0.819	0.987
ANKFN1	FAM184B	9606.ENSP00000321627	9606.ENSP00000265018	0	0	0	0	0	0	0	0.42	0.42
ANKFN1	PDE7B	9606.ENSP00000321627	9606.ENSP00000310661	0	0	0	0	0	0	0	0.402	0.402
ANKFN1	CADM2	9606.ENSP00000321627	9606.ENSP00000384193	0	0	0	0	0.061	0	0	0.389	0.402
ANKFN1	RNF217	9606.ENSP00000321627	9606.ENSP00000428698	0	0	0	0	0	0	0	0.459	0.459
ANKFN1	FRMD4A	9606.ENSP00000321627	9606.ENSP00000350032	0	0	0	0	0	0	0	0.512	0.512
ANKFN1	C2CD2	9606.ENSP00000321627	9606.ENSP00000369853	0	0	0	0	0	0	0	0.643	0.643
ANKH	KCNN3	9606.ENSP00000284268	9606.ENSP00000481848	0	0	0	0	0	0	0	0.619	0.619
ANKK1	TAS2R16	9606.ENSP00000306678	9606.ENSP00000249284	0	0	0	0	0	0	0	0.629	0.629
ANKK1	SLC6A4	9606.ENSP00000306678	9606.ENSP00000261707	0	0	0	0	0.062	0	0	0.64	0.647
ANKK1	CHRNA6	9606.ENSP00000306678	9606.ENSP00000276410	0	0	0	0	0.061	0.077	0	0.364	0.401
ANKK1	OXTR	9606.ENSP00000306678	9606.ENSP00000324270	0	0	0	0	0	0.072	0	0.471	0.488
ANKK1	NRXN3	9606.ENSP00000306678	9606.ENSP00000451648	0	0	0	0	0	0	0	0.527	0.527
ANKK1	CHRM2	9606.ENSP00000306678	9606.ENSP00000399745	0	0	0	0	0	0	0	0.531	0.531
ANKK1	MAOA	9606.ENSP00000306678	9606.ENSP00000340684	0	0	0	0	0.063	0	0	0.554	0.564
ANKK1	HTR2A	9606.ENSP00000306678	9606.ENSP00000437737	0	0	0	0	0	0.072	0	0.549	0.564
ANKK1	OPRM1	9606.ENSP00000306678	9606.ENSP00000394624	0	0	0	0	0	0.072	0	0.562	0.576
ANKRD28	USP10	9606.ENSP00000382379	9606.ENSP00000457411	0	0	0	0	0.061	0.554	0	0	0.563
ANKRD29	SCRT2	9606.ENSP00000468354	9606.ENSP00000246104	0	0	0	0	0	0	0	0.41	0.41
ANKRD33B	GALNT18	9606.ENSP00000296657	9606.ENSP00000227756	0	0	0	0	0	0	0	0.441	0.441
ANKRD33B	ZFYVE28	9606.ENSP00000296657	9606.ENSP00000290974	0	0	0	0	0	0	0	0.526	0.526
ANKRD33B	PRUNE2	9606.ENSP00000296657	9606.ENSP00000365908	0	0	0	0	0	0	0	0.401	0.4
ANKRD33B	SH3RF3	9606.ENSP00000296657	9606.ENSP00000309186	0	0	0	0	0	0	0	0.578	0.578
ANO1	CCND1	9606.ENSP00000347454	9606.ENSP00000227507	0	0	0	0	0.088	0	0	0.405	0.434
ANO1	TTYH3	9606.ENSP00000347454	9606.ENSP00000258796	0	0	0	0	0.051	0	0.54	0.378	0.705
ANO1	PRKCQ	9606.ENSP00000347454	9606.ENSP00000263125	0	0	0	0	0	0	0	0.477	0.477
ANO1	SYP	9606.ENSP00000347454	9606.ENSP00000263233	0	0	0	0	0	0	0	0.409	0.408
ANO1	GABRA4	9606.ENSP00000347454	9606.ENSP00000264318	0	0	0	0	0	0	0.54	0	0.54
ANO1	GABRB2	9606.ENSP00000347454	9606.ENSP00000274547	0	0	0	0	0	0	0.54	0	0.54
ANO1	PCDH1	9606.ENSP00000347454	9606.ENSP00000287008	0	0	0	0	0.166	0	0	0.437	0.511
ANO1	CLIC6	9606.ENSP00000347454	9606.ENSP00000290332	0	0	0	0	0.062	0	0.54	0.175	0.613
ANO1	FGF19	9606.ENSP00000347454	9606.ENSP00000294312	0	0	0	0	0.065	0	0	0.453	0.467
ANO1	YWHAG	9606.ENSP00000347454	9606.ENSP00000306330	0	0	0	0	0	0	0	0.405	0.405
ANO1	GABRB3	9606.ENSP00000347454	9606.ENSP00000308725	0	0	0	0	0	0	0.54	0	0.54
ANO1	CLCNKA	9606.ENSP00000347454	9606.ENSP00000332771	0	0	0	0	0	0	0.54	0.518	0.768
ANO1	GABRA5	9606.ENSP00000347454	9606.ENSP00000335592	0	0	0	0	0	0	0.54	0	0.54
ANO1	MUC15	9606.ENSP00000347454	9606.ENSP00000416753	0	0	0	0	0	0	0	0.444	0.444
ANO1	MAML3	9606.ENSP00000347454	9606.ENSP00000421180	0	0	0	0	0	0	0	0.531	0.531
ANO1	GABRA1	9606.ENSP00000347454	9606.ENSP00000393097	0	0	0	0	0	0	0.54	0	0.54
ANO1	GABRA3	9606.ENSP00000347454	9606.ENSP00000359337	0	0	0	0	0.055	0	0.54	0	0.546
ANO1	MAML2	9606.ENSP00000347454	9606.ENSP00000434552	0	0	0	0	0	0	0	0.562	0.562
ANO1	CLIC3	9606.ENSP00000347454	9606.ENSP00000419378	0	0	0	0	0.061	0	0.54	0.163	0.606
ANP32A	PAPPA	9606.ENSP00000417864	9606.ENSP00000330658	0	0	0	0	0	0.885	0	0	0.885
ANP32A	LRRFIP1	9606.ENSP00000417864	9606.ENSP00000375857	0	0	0	0	0	0	0	0.443	0.443
ANP32A	ESR1	9606.ENSP00000417864	9606.ENSP00000405330	0	0	0	0	0	0.342	0.9	0.193	0.942
ANP32A	PTPRC	9606.ENSP00000417864	9606.ENSP00000411355	0	0	0	0	0.064	0.404	0	0.05	0.423
ANP32A	NXF1	9606.ENSP00000417864	9606.ENSP00000436679	0	0	0	0	0.092	0	0	0.399	0.432
ANXA1	COL1A1	9606.ENSP00000366109	9606.ENSP00000225964	0	0	0	0	0.11	0.288	0	0.151	0.415
ANXA1	CD82	9606.ENSP00000366109	9606.ENSP00000227155	0	0	0	0	0	0	0	0.49	0.489
ANXA1	KALRN	9606.ENSP00000366109	9606.ENSP00000240874	0	0	0	0	0	0	0.9	0.056	0.901
ANXA1	TAS2R16	9606.ENSP00000366109	9606.ENSP00000249284	0	0	0	0	0	0	0.9	0	0.9
ANXA1	CHRM3	9606.ENSP00000366109	9606.ENSP00000255380	0	0	0	0	0	0	0.9	0	0.9
ANXA1	PLCB2	9606.ENSP00000366109	9606.ENSP00000260402	0	0	0	0	0	0	0.9	0.085	0.904
ANXA1	KNG1	9606.ENSP00000366109	9606.ENSP00000265023	0	0	0	0	0	0	0.9	0.224	0.919
ANXA1	GNAQ	9606.ENSP00000366109	9606.ENSP00000286548	0	0	0	0	0	0	0.9	0	0.9
ANXA1	PPARG	9606.ENSP00000366109	9606.ENSP00000287820	0	0	0	0	0.061	0	0	0.499	0.51
ANXA1	CCR2	9606.ENSP00000366109	9606.ENSP00000292301	0	0	0	0	0.055	0	0.9	0.172	0.914
ANXA1	CCR5	9606.ENSP00000366109	9606.ENSP00000292303	0	0	0	0	0.055	0	0.9	0.208	0.918
ANXA1	GRM5	9606.ENSP00000366109	9606.ENSP00000306138	0	0	0	0	0	0	0.9	0	0.9
ANXA1	HTR1E	9606.ENSP00000366109	9606.ENSP00000307766	0	0	0	0	0	0	0.9	0	0.9
ANXA1	CMKLR1	9606.ENSP00000366109	9606.ENSP00000311733	0	0	0	0	0.061	0	0	0.389	0.401
ANXA1	GPR4	9606.ENSP00000366109	9606.ENSP00000319744	0	0	0	0	0	0	0.9	0	0.9
ANXA1	OXTR	9606.ENSP00000366109	9606.ENSP00000324270	0	0	0	0	0	0	0.9	0	0.9
ANXA1	GPR39	9606.ENSP00000366109	9606.ENSP00000327417	0	0	0	0	0	0	0.9	0	0.9
ANXA1	GPR132	9606.ENSP00000366109	9606.ENSP00000328818	0	0	0	0	0.061	0	0.9	0.147	0.912
ANXA1	NPW	9606.ENSP00000366109	9606.ENSP00000330070	0	0	0	0	0.06	0	0.9	0	0.901
ANXA1	CCKBR	9606.ENSP00000366109	9606.ENSP00000335544	0	0	0	0	0	0	0.9	0	0.9
ANXA1	OPRL1	9606.ENSP00000366109	9606.ENSP00000336764	0	0	0	0	0	0	0.9	0.056	0.901
ANXA1	TRIO	9606.ENSP00000366109	9606.ENSP00000339299	0	0	0	0	0	0	0.9	0.046	0.9
ANXA1	FPR3	9606.ENSP00000366109	9606.ENSP00000341821	0	0	0	0	0	0	0.9	0.766	0.975
ANXA1	GRM8	9606.ENSP00000366109	9606.ENSP00000344173	0	0	0	0	0	0	0.9	0	0.9
ANXA1	SUCNR1	9606.ENSP00000366109	9606.ENSP00000355156	0	0	0	0	0.062	0	0.9	0	0.902
ANXA1	GRM3	9606.ENSP00000366109	9606.ENSP00000355316	0	0	0	0	0	0	0.9	0	0.9
ANXA1	PLA2G4A	9606.ENSP00000366109	9606.ENSP00000356436	0	0	0	0	0.133	0.379	0	0.635	0.786
ANXA1	NTSR1	9606.ENSP00000366109	9606.ENSP00000359532	0	0	0	0	0	0	0.9	0.041	0.9
ANXA1	GNA14	9606.ENSP00000366109	9606.ENSP00000365807	0	0	0	0	0	0	0.9	0	0.9
ANXA1	KRT4	9606.ENSP00000366109	9606.ENSP00000448220	0	0	0	0	0.203	0	0	0.348	0.458
ANXA1	HSH2D	9606.ENSP00000366109	9606.ENSP00000482604	0	0	0	0	0	0	0	0.515	0.515
ANXA1	CD63	9606.ENSP00000366109	9606.ENSP00000447730	0	0	0	0	0.064	0	0	0.582	0.592
ANXA1	OPRM1	9606.ENSP00000366109	9606.ENSP00000394624	0	0	0	0	0	0	0.9	0.041	0.9
ANXA1	CHRM2	9606.ENSP00000366109	9606.ENSP00000399745	0	0	0	0	0	0	0.9	0.046	0.9
ANXA1	GPR68	9606.ENSP00000366109	9606.ENSP00000434045	0	0	0	0	0	0	0.9	0	0.9
ANXA1	GABBR1	9606.ENSP00000366109	9606.ENSP00000366233	0	0	0	0	0	0	0.9	0	0.9
ANXA1	CASR	9606.ENSP00000366109	9606.ENSP00000420194	0	0	0	0	0	0	0.9	0.041	0.9
ANXA1	APLNR	9606.ENSP00000366109	9606.ENSP00000475344	0	0	0	0	0	0	0.9	0	0.9
ANXA1	GNG4	9606.ENSP00000366109	9606.ENSP00000375727	0	0	0	0	0	0	0.9	0	0.9
ANXA1	HTR2A	9606.ENSP00000366109	9606.ENSP00000437737	0	0	0	0	0	0	0.9	0	0.9
ANXA1	QRFPR	9606.ENSP00000366109	9606.ENSP00000377948	0	0	0	0	0	0	0.9	0.044	0.9
ANXA1	GNG7	9606.ENSP00000366109	9606.ENSP00000371594	0	0	0	0	0	0	0.9	0.058	0.901
ANXA1	GRM4	9606.ENSP00000366109	9606.ENSP00000440556	0	0	0	0	0	0	0.9	0.069	0.902
ANXA1	CCR3	9606.ENSP00000366109	9606.ENSP00000441600	0	0	0	0	0.061	0	0.9	0.082	0.906
ANXA1	LPAR2	9606.ENSP00000366109	9606.ENSP00000443256	0	0	0	0	0	0	0.9	0.187	0.915
ANXA1	POMC	9606.ENSP00000366109	9606.ENSP00000384092	0	0	0	0	0	0	0.9	0.312	0.928
ANXA1	LTB4R	9606.ENSP00000366109	9606.ENSP00000380008	0	0	0	0	0.061	0	0.9	0.305	0.929
ANXA1	FPR2	9606.ENSP00000366109	9606.ENSP00000468897	0	0	0	0	0	0	0.9	0.849	0.984
ANXA1	DYSF	9606.ENSP00000366109	9606.ENSP00000386881	0	0	0	0	0.063	0.472	0.9	0.755	0.986
AOAH	TYROBP	9606.ENSP00000479664	9606.ENSP00000262629	0	0	0	0	0.554	0	0	0.113	0.587
AOAH	ARHGAP31	9606.ENSP00000479664	9606.ENSP00000264245	0	0	0	0	0	0	0	0.495	0.495
AOAH	HK3	9606.ENSP00000479664	9606.ENSP00000292432	0	0	0	0	0.522	0	0	0.05	0.526
AOAH	GIMAP8	9606.ENSP00000479664	9606.ENSP00000305107	0	0	0	0	0.533	0	0	0	0.533
AOAH	TLR8	9606.ENSP00000479664	9606.ENSP00000312082	0	0	0	0	0.463	0	0	0.064	0.475
AOAH	MNDA	9606.ENSP00000479664	9606.ENSP00000357123	0	0	0	0	0.551	0	0	0	0.551
AOAH	COL24A1	9606.ENSP00000479664	9606.ENSP00000359603	0	0	0	0	0	0	0	0.421	0.421
AOAH	FGR	9606.ENSP00000479664	9606.ENSP00000363117	0	0	0	0	0.56	0	0	0	0.56
AOAH	DLG2	9606.ENSP00000479664	9606.ENSP00000365272	0	0	0	0	0.063	0.426	0	0	0.439
AOAH	ITGB2	9606.ENSP00000479664	9606.ENSP00000380948	0	0	0	0	0.535	0	0	0.073	0.55
AOAH	XIRP2	9606.ENSP00000479664	9606.ENSP00000386840	0	0	0	0	0	0	0	0.404	0.404
AOAH	MS4A6A	9606.ENSP00000479664	9606.ENSP00000392770	0	0	0	0	0.52	0	0	0	0.52
AOX1	MOB3B	9606.ENSP00000363832	9606.ENSP00000262244	0	0	0	0	0	0	0	0.424	0.424
AOX1	PRKCQ	9606.ENSP00000363832	9606.ENSP00000263125	0	0	0	0	0	0	0	0.409	0.409
AOX1	CYGB	9606.ENSP00000363832	9606.ENSP00000293230	0	0	0	0	0.07	0	0	0.403	0.421
AOX1	NGB	9606.ENSP00000363832	9606.ENSP00000298352	0	0	0	0	0	0	0	0.483	0.483
AOX1	CYP2B6	9606.ENSP00000363832	9606.ENSP00000324648	0	0	0	0	0.064	0	0.9	0.518	0.95
AOX1	MAOA	9606.ENSP00000363832	9606.ENSP00000340684	0	0	0	0	0.096	0	0.9	0.364	0.937
AOX1	SRXN1	9606.ENSP00000363832	9606.ENSP00000371388	0	0	0	0	0	0	0	0.431	0.431
AP1B1	DNASE2	9606.ENSP00000350199	9606.ENSP00000222219	0	0	0	0	0	0	0.9	0	0.9
AP1B1	ARCN1	9606.ENSP00000350199	9606.ENSP00000264028	0	0	0	0	0.228	0.379	0	0.298	0.634
AP1B1	CLVS2	9606.ENSP00000350199	9606.ENSP00000275162	0	0	0	0	0	0.064	0.9	0	0.902
AP1B1	EPN2	9606.ENSP00000350199	9606.ENSP00000320543	0	0	0	0	0.077	0.186	0.36	0.203	0.565
AP1B1	OPRL1	9606.ENSP00000350199	9606.ENSP00000336764	0	0	0	0	0.065	0	0	0.471	0.484
AP1B1	ITSN2	9606.ENSP00000350199	9606.ENSP00000347244	0	0	0	0	0.109	0.801	0	0.061	0.819
AP1B1	FLNB	9606.ENSP00000350199	9606.ENSP00000420213	0	0	0	0	0	0.406	0	0.096	0.44
AP1B1	OPRM1	9606.ENSP00000350199	9606.ENSP00000394624	0	0	0	0	0	0	0	0.448	0.448
AP1B1	NCALD	9606.ENSP00000350199	9606.ENSP00000379256	0	0	0	0	0	0.186	0.36	0.056	0.465
AP1B1	APPL2	9606.ENSP00000350199	9606.ENSP00000446917	0	0	0	0	0.061	0.559	0	0	0.568
AP1B1	HLA-DQB2	9606.ENSP00000350199	9606.ENSP00000390431	0	0	0	0	0	0	0.9	0	0.9
AP1B1	TPD52	9606.ENSP00000350199	9606.ENSP00000429309	0	0	0	0	0	0	0.9	0	0.9
AP1B1	CLVS1	9606.ENSP00000350199	9606.ENSP00000428402	0	0	0	0	0	0.064	0.9	0	0.902
AP1B1	SNX2	9606.ENSP00000350199	9606.ENSP00000368831	0	0	0	0	0.067	0.054	0.9	0.044	0.904
AP1B1	SH3GL2	9606.ENSP00000350199	9606.ENSP00000369981	0	0	0	0	0.063	0	0.9	0.071	0.905
AP1B1	DNAJC6	9606.ENSP00000350199	9606.ENSP00000360108	0	0	0	0	0.055	0.185	0.9	0.105	0.921
AP2B1	CD4	9606.ENSP00000482835	9606.ENSP00000011653	0	0	0	0	0	0	0.9	0.096	0.905
AP2B1	EFNB3	9606.ENSP00000482835	9606.ENSP00000226091	0	0	0	0	0	0	0.9	0	0.9
AP2B1	APOB	9606.ENSP00000482835	9606.ENSP00000233242	0	0	0	0	0	0	0.9	0	0.9
AP2B1	EFNB2	9606.ENSP00000482835	9606.ENSP00000245323	0	0	0	0	0	0	0.9	0.05	0.9
AP2B1	SYT1	9606.ENSP00000482835	9606.ENSP00000261205	0	0	0	0	0	0	0.9	0.14	0.91
AP2B1	ARCN1	9606.ENSP00000482835	9606.ENSP00000264028	0	0	0	0	0.207	0.379	0.54	0.179	0.789
AP2B1	TNFSF4	9606.ENSP00000482835	9606.ENSP00000281834	0	0	0	0	0	0	0	0.443	0.443
AP2B1	CD3D	9606.ENSP00000482835	9606.ENSP00000300692	0	0	0	0	0	0	0.9	0	0.9
AP2B1	EPN2	9606.ENSP00000482835	9606.ENSP00000320543	0	0	0	0	0.077	0.186	0.9	0.404	0.949
AP2B1	RPS6KA4	9606.ENSP00000482835	9606.ENSP00000333896	0	0	0	0	0.05	0	0.9	0.044	0.901
AP2B1	KCNQ5	9606.ENSP00000482835	9606.ENSP00000345055	0	0	0	0	0	0	0.54	0	0.54
AP2B1	ITSN2	9606.ENSP00000482835	9606.ENSP00000347244	0	0	0	0	0.046	0.801	0.9	0.18	0.982
AP2B1	SYT2	9606.ENSP00000482835	9606.ENSP00000356236	0	0	0	0	0	0	0.9	0.066	0.902
AP2B1	SEC31B	9606.ENSP00000482835	9606.ENSP00000359370	0	0	0	0	0.088	0	0.54	0.101	0.589
AP2B1	DNAJC6	9606.ENSP00000482835	9606.ENSP00000360108	0	0	0	0	0.06	0.185	0.9	0.343	0.943
AP2B1	ROR1	9606.ENSP00000482835	9606.ENSP00000360120	0	0	0	0	0	0.084	0.9	0	0.904
AP2B1	STAM	9606.ENSP00000482835	9606.ENSP00000366746	0	0	0	0	0.061	0	0.9	0.05	0.903
AP2B1	TFAP2A	9606.ENSP00000482835	9606.ENSP00000368924	0	0	0	0	0.048	0.379	0	0.548	0.709
AP2B1	SH3GL2	9606.ENSP00000482835	9606.ENSP00000369981	0	0	0	0	0.063	0	0.9	0.163	0.914
AP2B1	NCALD	9606.ENSP00000482835	9606.ENSP00000379256	0	0	0	0	0	0.186	0.54	0.056	0.615
AP2B1	SH3KBP1	9606.ENSP00000482835	9606.ENSP00000380921	0	0	0	0	0.061	0	0.9	0	0.902
AP2B1	KCTD1	9606.ENSP00000482835	9606.ENSP00000384367	0	0	0	0	0.063	0	0	0.927	0.928
AP2B1	HLA-DQB2	9606.ENSP00000482835	9606.ENSP00000390431	0	0	0	0	0	0	0.9	0	0.9
AP2B1	CHRM2	9606.ENSP00000482835	9606.ENSP00000399745	0	0	0	0	0	0	0.9	0	0.9
AP2B1	UBC	9606.ENSP00000482835	9606.ENSP00000441543	0	0	0	0	0.055	0.083	0.9	0.062	0.907
AP2B1	APPL2	9606.ENSP00000482835	9606.ENSP00000446917	0	0	0	0	0.061	0.559	0	0	0.568
AP2B1	STON2	9606.ENSP00000482835	9606.ENSP00000450857	0	0	0	0	0	0	0.9	0	0.9
APC2	ARMC7	9606.ENSP00000442954	9606.ENSP00000245543	0	0	0	0	0	0	0.54	0	0.54
APC2	CDH2	9606.ENSP00000442954	9606.ENSP00000269141	0	0	0	0	0.061	0	0.72	0	0.725
APC2	RGS20	9606.ENSP00000442954	9606.ENSP00000297313	0	0	0	0	0.078	0.368	0	0.059	0.404
APC2	ARHGEF4	9606.ENSP00000442954	9606.ENSP00000316845	0	0	0	0	0.119	0.074	0.8	0.269	0.865
APC2	RASSF1	9606.ENSP00000442954	9606.ENSP00000349547	0	0	0	0	0	0	0	0.415	0.414
APC2	NMRK2	9606.ENSP00000442954	9606.ENSP00000480091	0	0	0	0	0.056	0.368	0	0.092	0.41
APC2	RGS6	9606.ENSP00000442954	9606.ENSP00000451030	0	0	0	0	0.102	0.368	0	0.059	0.419
APLNR	TAS2R16	9606.ENSP00000475344	9606.ENSP00000249284	0	0	0	0	0	0	0.9	0	0.9
APLNR	F13A1	9606.ENSP00000475344	9606.ENSP00000264870	0	0	0	0	0.083	0	0	0.701	0.714
APLNR	KNG1	9606.ENSP00000475344	9606.ENSP00000265023	0	0	0	0	0	0	0.9	0.266	0.923
APLNR	GNAQ	9606.ENSP00000475344	9606.ENSP00000286548	0	0	0	0	0	0.177	0.6	0	0.656
APLNR	PRKAG2	9606.ENSP00000475344	9606.ENSP00000287878	0	0	0	0	0	0	0	0.408	0.408
APLNR	CCR2	9606.ENSP00000475344	9606.ENSP00000292301	0	0	0	0.717	0	0	0.9	0.434	0.911
APLNR	CCR5	9606.ENSP00000475344	9606.ENSP00000292303	0	0	0	0.715	0	0	0.9	0.521	0.914
APLNR	IGF1	9606.ENSP00000475344	9606.ENSP00000302665	0	0	0	0	0	0	0	0.501	0.501
APLNR	HTR1E	9606.ENSP00000475344	9606.ENSP00000307766	0	0	0	0.577	0.126	0	0.9	0	0.908
APLNR	NPW	9606.ENSP00000475344	9606.ENSP00000330070	0	0	0	0	0	0	0.9	0.15	0.911
APLNR	OPCML	9606.ENSP00000475344	9606.ENSP00000330862	0	0	0	0	0.196	0	0	0.386	0.485
APLNR	OPRL1	9606.ENSP00000475344	9606.ENSP00000336764	0	0	0	0.725	0	0	0.9	0.254	0.906
APLNR	FPR3	9606.ENSP00000475344	9606.ENSP00000341821	0	0	0	0.689	0	0	0.9	0.168	0.904
APLNR	GRM8	9606.ENSP00000475344	9606.ENSP00000344173	0	0	0	0	0.07	0.057	0.9	0.53	0.953
APLNR	SUCNR1	9606.ENSP00000475344	9606.ENSP00000355156	0	0	0	0.679	0	0	0.9	0.137	0.903
APLNR	GRM3	9606.ENSP00000475344	9606.ENSP00000355316	0	0	0	0	0.098	0.057	0.9	0.063	0.909
APLNR	GNAS	9606.ENSP00000475344	9606.ENSP00000360141	0	0	0	0	0	0.177	0	0.389	0.475
APLNR	GABBR1	9606.ENSP00000475344	9606.ENSP00000366233	0	0	0	0	0.09	0	0.9	0.097	0.91
APLNR	GNG7	9606.ENSP00000475344	9606.ENSP00000371594	0	0	0	0	0.076	0.165	0.9	0	0.916
APLNR	GNG4	9606.ENSP00000475344	9606.ENSP00000375727	0	0	0	0	0	0.165	0.9	0	0.912
APLNR	POMC	9606.ENSP00000475344	9606.ENSP00000384092	0	0	0	0	0	0	0.9	0.21	0.917
APLNR	ETV2	9606.ENSP00000475344	9606.ENSP00000384524	0	0	0	0	0	0	0	0.425	0.425
APLNR	CLDN5	9606.ENSP00000475344	9606.ENSP00000385477	0	0	0	0	0.351	0	0	0.116	0.401
APLNR	OPRM1	9606.ENSP00000475344	9606.ENSP00000394624	0	0	0	0.727	0	0	0.9	0.249	0.905
APLNR	CHRM2	9606.ENSP00000475344	9606.ENSP00000399745	0	0	0	0.583	0	0	0.9	0	0.9
APLNR	CASR	9606.ENSP00000475344	9606.ENSP00000420194	0	0	0	0	0	0.057	0.9	0.096	0.907
APLNR	GRM4	9606.ENSP00000475344	9606.ENSP00000440556	0	0	0	0	0.076	0.057	0.9	0.093	0.91
APLNR	CCR3	9606.ENSP00000475344	9606.ENSP00000441600	0	0	0	0.71	0	0	0.9	0.742	0.921
APLNR	LPAR2	9606.ENSP00000475344	9606.ENSP00000443256	0	0	0	0	0	0	0.9	0.138	0.91
APLNR	FPR2	9606.ENSP00000475344	9606.ENSP00000468897	0	0	0	0.72	0	0	0.9	0.352	0.909
APOB	CD4	9606.ENSP00000233242	9606.ENSP00000011653	0	0	0	0	0	0	0.9	0.144	0.91
APOB	SPARC	9606.ENSP00000233242	9606.ENSP00000231061	0	0	0	0	0	0	0.9	0.066	0.902
APOB	ELAVL4	9606.ENSP00000233242	9606.ENSP00000349594	0	0	0	0	0	0	0	0.406	0.406
APOB	G6PC	9606.ENSP00000233242	9606.ENSP00000253801	0	0	0	0	0.159	0	0	0.329	0.412
APOB	IGF1	9606.ENSP00000233242	9606.ENSP00000302665	0	0	0	0	0.063	0	0	0.4	0.413
APOB	TXN	9606.ENSP00000233242	9606.ENSP00000363641	0	0	0	0	0	0	0	0.414	0.414
APOB	PEMT	9606.ENSP00000233242	9606.ENSP00000255389	0	0	0	0	0.063	0	0	0.41	0.423
APOB	PLIN1	9606.ENSP00000233242	9606.ENSP00000300055	0	0	0	0	0	0	0	0.424	0.424
APOB	CHD1L	9606.ENSP00000233242	9606.ENSP00000358262	0	0	0	0	0	0	0	0.441	0.441
APOB	CRYAB	9606.ENSP00000233242	9606.ENSP00000433560	0	0	0	0	0	0	0	0.444	0.444
APOB	PNLIP	9606.ENSP00000233242	9606.ENSP00000358223	0	0	0	0	0.058	0.101	0	0.43	0.475
APOB	PPARG	9606.ENSP00000233242	9606.ENSP00000287820	0	0	0	0	0.06	0	0	0.504	0.513
APOB	GFPT2	9606.ENSP00000233242	9606.ENSP00000253778	0	0	0	0	0.063	0	0	0.53	0.54
APOB	RBP4	9606.ENSP00000233242	9606.ENSP00000360522	0	0	0	0	0.259	0	0	0.424	0.555
APOB	SH3KBP1	9606.ENSP00000233242	9606.ENSP00000380921	0	0	0	0	0	0	0.9	0	0.9
APOB	ITSN2	9606.ENSP00000233242	9606.ENSP00000347244	0	0	0	0	0	0	0.9	0.047	0.9
APOB	STC2	9606.ENSP00000233242	9606.ENSP00000265087	0	0	0	0	0	0	0.9	0.044	0.9
APOB	STAM	9606.ENSP00000233242	9606.ENSP00000366746	0	0	0	0	0	0	0.9	0	0.9
APOB	MGAT4A	9606.ENSP00000233242	9606.ENSP00000264968	0	0	0	0	0	0	0.9	0	0.9
APOB	CHRM2	9606.ENSP00000233242	9606.ENSP00000399745	0	0	0	0	0	0	0.9	0	0.9
APOB	SH3GL2	9606.ENSP00000233242	9606.ENSP00000369981	0	0	0	0	0	0	0.9	0.05	0.9
APOB	STON2	9606.ENSP00000233242	9606.ENSP00000450857	0	0	0	0	0	0	0.9	0	0.9
APOB	EPN2	9606.ENSP00000233242	9606.ENSP00000320543	0	0	0	0	0	0	0.9	0.057	0.901
APOB	SYT2	9606.ENSP00000233242	9606.ENSP00000356236	0	0	0	0	0	0	0.9	0.056	0.901
APOB	SYT1	9606.ENSP00000233242	9606.ENSP00000261205	0	0	0	0	0	0	0.9	0.066	0.902
APOB	ITGB2	9606.ENSP00000233242	9606.ENSP00000380948	0	0	0	0	0	0	0.9	0.069	0.902
APOB	FGR	9606.ENSP00000233242	9606.ENSP00000363117	0	0	0	0	0	0	0.9	0.066	0.902
APOB	PLA2G7	9606.ENSP00000233242	9606.ENSP00000274793	0	0	0	0	0	0	0.72	0.669	0.903
APOB	UBC	9606.ENSP00000233242	9606.ENSP00000441543	0	0	0	0	0	0	0.9	0.104	0.906
APOB	FAM20C	9606.ENSP00000233242	9606.ENSP00000322323	0	0	0	0	0.063	0	0.9	0.082	0.906
APOB	FAM20A	9606.ENSP00000233242	9606.ENSP00000468308	0	0	0	0	0.063	0	0.9	0.082	0.906
APOB	DNAJC6	9606.ENSP00000233242	9606.ENSP00000360108	0	0	0	0	0.054	0	0.9	0.099	0.907
APOB	CDH2	9606.ENSP00000233242	9606.ENSP00000269141	0	0	0	0	0.108	0	0.9	0.06	0.908
APOB	CD3D	9606.ENSP00000233242	9606.ENSP00000300692	0	0	0	0	0.123	0	0.9	0	0.908
APOB	TNC	9606.ENSP00000233242	9606.ENSP00000265131	0	0	0	0	0.084	0	0.9	0.213	0.921
APOB	TLR6	9606.ENSP00000233242	9606.ENSP00000389600	0	0	0	0	0	0.063	0.9	0.285	0.927
APOB	KNG1	9606.ENSP00000233242	9606.ENSP00000265023	0	0	0	0	0.112	0	0.9	0.312	0.933
APOB	GPC3	9606.ENSP00000233242	9606.ENSP00000377836	0	0	0	0	0.312	0.133	0.9	0.071	0.937
APOB	SERPINA1	9606.ENSP00000233242	9606.ENSP00000416066	0	0	0	0	0.219	0	0.9	0.441	0.952
APOL3	C4BPA	9606.ENSP00000344577	9606.ENSP00000356037	0	0	0	0	0	0	0	0.492	0.492
APOLD1	CSMD3	9606.ENSP00000324277	9606.ENSP00000297405	0	0	0	0	0	0	0	0.5	0.5
APOLD1	FGF13	9606.ENSP00000324277	9606.ENSP00000322390	0	0	0	0	0	0	0	0.5	0.499
APOLD1	CCDC129	9606.ENSP00000324277	9606.ENSP00000395835	0	0	0	0	0	0	0	0.461	0.461
APPL2	RIN3	9606.ENSP00000446917	9606.ENSP00000216487	0	0	0	0	0	0	0	0.443	0.443
APPL2	SHANK2	9606.ENSP00000446917	9606.ENSP00000469689	0	0	0	0	0	0.175	0	0.411	0.493
AQPEP	CRHBP	9606.ENSP00000350541	9606.ENSP00000274368	0	0	0	0	0.049	0	0	0.666	0.669
AQPEP	METAP1D	9606.ENSP00000350541	9606.ENSP00000315152	0	0	0	0	0.062	0.082	0	0.362	0.402
AQPEP	DPP6	9606.ENSP00000350541	9606.ENSP00000367001	0.049	0	0	0	0.064	0	0	0.54	0.554
ARCN1	SPTBN4	9606.ENSP00000264028	9606.ENSP00000263373	0	0	0	0	0	0	0.9	0	0.9
ARCN1	RPS4X	9606.ENSP00000264028	9606.ENSP00000362744	0	0	0	0	0.435	0	0	0.052	0.441
ARCN1	CAMK2B	9606.ENSP00000264028	9606.ENSP00000379098	0	0	0	0	0	0	0	0.501	0.501
ARCN1	NXF1	9606.ENSP00000264028	9606.ENSP00000436679	0	0	0	0	0.083	0	0	0.559	0.579
ARCN1	NCALD	9606.ENSP00000264028	9606.ENSP00000379256	0	0	0	0	0.051	0	0.72	0	0.722
ARCN1	SEC31B	9606.ENSP00000264028	9606.ENSP00000359370	0	0	0	0	0.18	0	0.72	0.357	0.839
ARCN1	SPTB	9606.ENSP00000264028	9606.ENSP00000451752	0	0	0	0	0	0	0.9	0	0.9
ARCN1	SPTA1	9606.ENSP00000264028	9606.ENSP00000357129	0	0	0	0	0	0	0.9	0	0.9
ARCN1	KIF26B	9606.ENSP00000264028	9606.ENSP00000385545	0	0	0	0	0.064	0	0.9	0	0.902
ARCN1	KIF21B	9606.ENSP00000264028	9606.ENSP00000411831	0	0	0	0	0.062	0	0.9	0	0.902
ARCN1	KIF26A	9606.ENSP00000264028	9606.ENSP00000388241	0	0	0	0	0.064	0	0.9	0	0.902
ARCN1	COG6	9606.ENSP00000264028	9606.ENSP00000397441	0	0	0	0	0.083	0.13	0.9	0	0.913
AREL1	TRIM36	9606.ENSP00000348714	9606.ENSP00000282369	0	0	0	0	0.051	0.051	0.9	0	0.902
AREL1	ASB5	9606.ENSP00000348714	9606.ENSP00000296525	0	0	0	0	0.051	0.08	0.9	0	0.905
AREL1	ZBTB16	9606.ENSP00000348714	9606.ENSP00000338157	0	0	0	0	0.05	0.068	0.9	0	0.903
AREL1	UBL4A	9606.ENSP00000348714	9606.ENSP00000358674	0	0	0	0	0.062	0.373	0	0.07	0.405
AREL1	DIABLO	9606.ENSP00000348714	9606.ENSP00000398495	0	0	0	0	0	0.294	0	0.31	0.492
AREL1	KBTBD6	9606.ENSP00000348714	9606.ENSP00000368799	0	0	0	0	0	0	0.9	0	0.9
AREL1	FBXO15	9606.ENSP00000348714	9606.ENSP00000393154	0	0	0	0	0	0	0.9	0.063	0.902
AREL1	RNF217	9606.ENSP00000348714	9606.ENSP00000428698	0	0	0	0	0.062	0	0.9	0.049	0.903
AREL1	ASB9	9606.ENSP00000348714	9606.ENSP00000369855	0	0	0	0	0.051	0.08	0.9	0	0.905
AREL1	FBXO6	9606.ENSP00000348714	9606.ENSP00000365944	0	0	0	0	0	0	0.9	0.091	0.905
AREL1	ASB10	9606.ENSP00000348714	9606.ENSP00000391137	0	0	0	0	0.051	0.08	0.9	0	0.905
AREL1	MIB2	9606.ENSP00000348714	9606.ENSP00000426103	0	0	0	0	0.055	0.08	0.9	0.115	0.912
AREL1	NEDD4L	9606.ENSP00000348714	9606.ENSP00000383199	0	0	0	0.649	0.086	0.064	0.9	0.229	0.913
AREL1	HERC3	9606.ENSP00000348714	9606.ENSP00000385684	0	0	0	0.556	0.063	0	0.9	0.292	0.913
AREL1	UBC	9606.ENSP00000348714	9606.ENSP00000441543	0	0	0	0	0.062	0.569	0.9	0.142	0.96
ARFGEF2	XPO4	9606.ENSP00000360985	9606.ENSP00000255305	0	0	0	0	0.063	0	0	0.441	0.454
ARFGEF2	GABRB2	9606.ENSP00000360985	9606.ENSP00000274547	0	0	0	0	0	0.433	0	0.041	0.433
ARFGEF2	GABRB3	9606.ENSP00000360985	9606.ENSP00000308725	0	0	0	0	0	0.433	0	0	0.433
ARFGEF2	BCAS4	9606.ENSP00000360985	9606.ENSP00000351642	0	0	0	0	0	0	0	0.616	0.616
ARFGEF2	DNAH2	9606.ENSP00000360985	9606.ENSP00000458355	0	0	0	0	0.077	0.151	0	0.399	0.488
ARFGEF2	NEDD4L	9606.ENSP00000360985	9606.ENSP00000383199	0	0	0	0	0.077	0.127	0	0.497	0.559
ARFGEF2	MYO9B	9606.ENSP00000360985	9606.ENSP00000471457	0	0	0	0	0.064	0.127	0	0.526	0.579
ARFGEF2	BCAS3	9606.ENSP00000360985	9606.ENSP00000375067	0	0	0	0	0.063	0	0	0.571	0.581
ARHGAP15	LCP2	9606.ENSP00000295095	9606.ENSP00000046794	0	0	0	0	0.491	0	0	0.175	0.563
ARHGAP15	GFOD1	9606.ENSP00000295095	9606.ENSP00000368589	0	0	0	0	0	0	0	0.406	0.406
ARHGAP15	IP6K1	9606.ENSP00000295095	9606.ENSP00000482032	0	0	0	0	0	0	0	0.465	0.465
ARHGAP15	PTPRC	9606.ENSP00000295095	9606.ENSP00000411355	0	0	0	0	0.707	0	0	0.064	0.714
ARHGAP15	GTDC1	9606.ENSP00000295095	9606.ENSP00000376608	0	0	0	0	0	0	0	0.719	0.719
ARHGAP15	RHOH	9606.ENSP00000295095	9606.ENSP00000371219	0	0	0	0	0.17	0.109	0.9	0.074	0.922
ARHGAP18	KAZN	9606.ENSP00000357131	9606.ENSP00000365198	0	0	0	0	0.061	0	0	0.433	0.445
ARHGAP18	WWTR1	9606.ENSP00000357131	9606.ENSP00000419465	0	0	0	0	0.05	0	0	0.466	0.471
ARHGAP18	GPR56	9606.ENSP00000357131	9606.ENSP00000455215	0	0	0	0	0	0	0	0.659	0.659
ARHGAP18	RHOH	9606.ENSP00000357131	9606.ENSP00000371219	0	0	0	0	0	0.088	0.9	0.145	0.915
ARHGAP22	WDFY4	9606.ENSP00000412461	9606.ENSP00000320563	0	0	0	0	0.088	0	0	0.554	0.576
ARHGAP22	FAM46C	9606.ENSP00000412461	9606.ENSP00000358458	0	0	0	0	0	0	0	0.494	0.494
ARHGAP22	HS6ST3	9606.ENSP00000412461	9606.ENSP00000365895	0	0	0	0	0	0	0	0.425	0.424
ARHGAP22	RHOH	9606.ENSP00000412461	9606.ENSP00000371219	0	0	0	0	0	0.177	0.9	0.184	0.926
ARHGAP24	ZNF608	9606.ENSP00000378611	9606.ENSP00000307746	0	0	0	0	0	0	0	0.495	0.495
ARHGAP24	TBX5	9606.ENSP00000378611	9606.ENSP00000309913	0	0	0	0	0	0	0	0.468	0.468
ARHGAP24	WDFY4	9606.ENSP00000378611	9606.ENSP00000320563	0	0	0	0	0.088	0	0	0.403	0.433
ARHGAP24	TRPC6	9606.ENSP00000378611	9606.ENSP00000340913	0	0	0	0	0	0	0	0.463	0.463
ARHGAP24	DDIT4L	9606.ENSP00000378611	9606.ENSP00000354830	0	0	0	0	0	0	0	0.483	0.483
ARHGAP24	RHOH	9606.ENSP00000378611	9606.ENSP00000371219	0	0	0	0	0	0.177	0.9	0.194	0.927
ARHGAP24	IKZF2	9606.ENSP00000378611	9606.ENSP00000412869	0	0	0	0	0	0.057	0	0.393	0.404
ARHGAP24	FBLIM1	9606.ENSP00000378611	9606.ENSP00000416387	0	0	0	0	0	0	0	0.446	0.446
ARHGAP24	ARL15	9606.ENSP00000378611	9606.ENSP00000433427	0	0	0	0	0.063	0.13	0	0.578	0.626
ARHGAP25	LCP2	9606.ENSP00000386911	9606.ENSP00000046794	0	0	0	0	0.553	0	0	0.135	0.597
ARHGAP25	CYTH4	9606.ENSP00000386911	9606.ENSP00000248901	0	0	0	0	0.533	0	0	0	0.533
ARHGAP25	ZNF608	9606.ENSP00000386911	9606.ENSP00000307746	0	0	0	0	0	0	0	0.407	0.407
ARHGAP25	WDFY4	9606.ENSP00000386911	9606.ENSP00000320563	0	0	0	0	0.352	0	0	0.377	0.579
ARHGAP25	MCEMP1	9606.ENSP00000386911	9606.ENSP00000329920	0	0	0	0	0.139	0	0	0.372	0.436
ARHGAP25	MNDA	9606.ENSP00000386911	9606.ENSP00000357123	0	0	0	0	0.315	0	0	0.174	0.41
ARHGAP25	RHOH	9606.ENSP00000386911	9606.ENSP00000371219	0	0	0	0	0.107	0.177	0.9	0.198	0.933
ARHGAP25	ARHGAP9	9606.ENSP00000386911	9606.ENSP00000377380	0	0	0	0.557	0.327	0	0	0.43	0.448
ARHGAP25	HHLA1	9606.ENSP00000386911	9606.ENSP00000407107	0	0	0	0	0	0	0	0.419	0.419
ARHGAP25	PTPRC	9606.ENSP00000386911	9606.ENSP00000411355	0	0	0	0	0.549	0	0	0	0.549
ARHGAP29	FOXE1	9606.ENSP00000260526	9606.ENSP00000364265	0	0	0	0	0	0	0	0.405	0.405
ARHGAP29	WWTR1	9606.ENSP00000260526	9606.ENSP00000419465	0	0	0	0	0.117	0	0	0.363	0.414
ARHGAP29	RASSF1	9606.ENSP00000260526	9606.ENSP00000349547	0	0	0	0	0.061	0	0	0.41	0.422
ARHGAP29	CORO6	9606.ENSP00000260526	9606.ENSP00000344562	0	0	0	0	0.098	0	0	0.389	0.425
ARHGAP29	RNF207	9606.ENSP00000260526	9606.ENSP00000367173	0	0	0	0	0	0	0	0.459	0.459
ARHGAP29	RASGRP3	9606.ENSP00000260526	9606.ENSP00000384192	0	0	0	0	0.061	0.123	0	0.421	0.481
ARHGAP29	RHOH	9606.ENSP00000260526	9606.ENSP00000371219	0	0	0	0	0.062	0.096	0.9	0.09	0.912
ARHGAP31	KALRN	9606.ENSP00000264245	9606.ENSP00000240874	0	0	0	0	0.062	0	0	0.76	0.765
ARHGAP31	ITSN2	9606.ENSP00000264245	9606.ENSP00000347244	0	0	0	0	0.127	0.158	0	0.52	0.616
ARHGAP31	RHOH	9606.ENSP00000264245	9606.ENSP00000371219	0	0	0	0	0	0.057	0.9	0	0.901
ARHGAP36	ZNF311	9606.ENSP00000276211	9606.ENSP00000366384	0	0	0	0	0.061	0.053	0	0.428	0.446
ARHGAP36	IGSF1	9606.ENSP00000276211	9606.ENSP00000359940	0	0	0	0	0.214	0	0	0.451	0.55
ARHGAP36	OR5AK2	9606.ENSP00000276211	9606.ENSP00000322784	0	0	0	0	0	0	0	0.669	0.669
ARHGAP36	RHOH	9606.ENSP00000276211	9606.ENSP00000371219	0	0	0	0	0	0.265	0.9	0.172	0.933
ARHGAP4	RALGAPA2	9606.ENSP00000359045	9606.ENSP00000202677	0	0	0	0	0.05	0	0	0.484	0.488
ARHGAP4	RIN3	9606.ENSP00000359045	9606.ENSP00000216487	0	0	0	0	0.14	0	0	0.57	0.615
ARHGAP4	LAPTM5	9606.ENSP00000359045	9606.ENSP00000294507	0	0	0	0	0.405	0	0	0	0.405
ARHGAP4	PLXDC1	9606.ENSP00000359045	9606.ENSP00000323927	0	0	0	0	0	0	0	0.409	0.409
ARHGAP4	ITSN2	9606.ENSP00000359045	9606.ENSP00000347244	0	0	0	0.542	0	0.762	0	0.178	0.777
ARHGAP4	ROBO1	9606.ENSP00000359045	9606.ENSP00000420321	0	0	0	0	0	0.314	0	0.206	0.432
ARHGAP4	RENBP	9606.ENSP00000359045	9606.ENSP00000377303	0	0	0	0	0.069	0	0	0.514	0.528
ARHGAP4	KIAA1217	9606.ENSP00000359045	9606.ENSP00000365637	0	0	0	0	0	0	0	0.567	0.567
ARHGAP4	RHOH	9606.ENSP00000359045	9606.ENSP00000371219	0	0	0	0	0.085	0.186	0.9	0.074	0.921
ARHGAP9	RAP1GAP2	9606.ENSP00000377380	9606.ENSP00000254695	0	0	0	0	0	0	0	0.402	0.402
ARHGAP9	TYROBP	9606.ENSP00000377380	9606.ENSP00000262629	0	0	0	0	0.556	0	0	0.064	0.567
ARHGAP9	TIAM1	9606.ENSP00000377380	9606.ENSP00000286827	0	0	0	0	0.062	0	0	0.626	0.634
ARHGAP9	LAPTM5	9606.ENSP00000377380	9606.ENSP00000294507	0	0	0	0	0.417	0	0	0.256	0.548
ARHGAP9	WDFY4	9606.ENSP00000377380	9606.ENSP00000320563	0	0	0	0	0.411	0	0	0.05	0.416
ARHGAP9	FGR	9606.ENSP00000377380	9606.ENSP00000363117	0	0	0	0	0.538	0.084	0	0.073	0.573
ARHGAP9	RHOH	9606.ENSP00000377380	9606.ENSP00000371219	0	0	0	0	0.107	0.085	0.9	0.189	0.924
ARHGAP9	PTPRC	9606.ENSP00000377380	9606.ENSP00000411355	0	0	0	0	0.543	0	0	0	0.543
ARHGAP9	ITGB2	9606.ENSP00000377380	9606.ENSP00000380948	0	0	0	0	0.561	0	0	0	0.561
ARHGEF10	MYOM2	9606.ENSP00000340297	9606.ENSP00000262113	0	0	0	0	0	0	0	0.442	0.442
ARHGEF10	PTER	9606.ENSP00000340297	9606.ENSP00000367239	0	0	0	0	0	0	0	0.415	0.415
ARHGEF10	ZNF596	9606.ENSP00000340297	9606.ENSP00000381613	0	0	0	0	0	0	0	0.441	0.441
ARHGEF10	RHOH	9606.ENSP00000340297	9606.ENSP00000371219	0	0	0	0	0	0.1	0.9	0.062	0.908
ARHGEF10L	EPN2	9606.ENSP00000355060	9606.ENSP00000320543	0	0	0	0	0.061	0	0	0.415	0.427
ARHGEF10L	RHOH	9606.ENSP00000355060	9606.ENSP00000371219	0	0	0	0	0	0.1	0.9	0.063	0.908
ARHGEF4	PAK3	9606.ENSP00000316845	9606.ENSP00000353864	0	0	0	0	0.165	0.306	0	0.225	0.512
ARHGEF4	RHOH	9606.ENSP00000316845	9606.ENSP00000371219	0	0	0	0	0	0.285	0.9	0.259	0.942
ARID1B	CCND1	9606.ENSP00000344546	9606.ENSP00000227507	0	0	0	0	0	0	0.9	0.23	0.919
ARID1B	MSX2	9606.ENSP00000344546	9606.ENSP00000239243	0	0	0	0	0	0	0	0.47	0.47
ARID1B	SMARCA2	9606.ENSP00000344546	9606.ENSP00000265773	0	0	0	0	0.104	0.89	0.9	0.842	0.998
ARID1B	RB1	9606.ENSP00000344546	9606.ENSP00000267163	0	0	0	0	0	0	0.72	0.065	0.727
ARID1B	PPARG	9606.ENSP00000344546	9606.ENSP00000287820	0	0	0	0	0	0.064	0.6	0	0.609
ARID1B	RUNX1	9606.ENSP00000344546	9606.ENSP00000300305	0	0	0	0	0	0.157	0.9	0.073	0.915
ARID1B	KMT2D	9606.ENSP00000344546	9606.ENSP00000301067	0	0	0	0	0.165	0	0	0.546	0.604
ARID1B	EDARADD	9606.ENSP00000344546	9606.ENSP00000335076	0	0	0	0	0	0	0	0.559	0.559
ARID1B	REEP1	9606.ENSP00000344546	9606.ENSP00000438346	0	0	0	0	0	0	0	0.464	0.464
ARID1B	EP400	9606.ENSP00000344546	9606.ENSP00000374213	0	0	0	0	0.175	0.166	0	0.283	0.464
ARID3A	UBC	9606.ENSP00000263620	9606.ENSP00000441543	0	0	0	0	0	0.379	0	0.1	0.417
ARID3A	ARID5A	9606.ENSP00000263620	9606.ENSP00000350078	0	0	0	0.553	0	0	0	0.906	0.427
ARID3A	SMARCA2	9606.ENSP00000263620	9606.ENSP00000265773	0	0	0	0	0.111	0.373	0	0.256	0.549
ARID3A	WDR18	9606.ENSP00000263620	9606.ENSP00000476117	0	0.21	0	0	0.066	0	0	0.496	0.596
ARID3A	RNASE3	9606.ENSP00000263620	9606.ENSP00000302324	0	0	0	0	0	0	0	0.7	0.7
ARID5A	SMARCA2	9606.ENSP00000350078	9606.ENSP00000265773	0	0	0	0	0.085	0.373	0	0.182	0.489
ARID5A	ZC3H12A	9606.ENSP00000350078	9606.ENSP00000362179	0	0	0	0	0.158	0	0	0.579	0.63
ARL15	CYTH4	9606.ENSP00000433427	9606.ENSP00000248901	0	0	0	0	0.077	0.586	0	0.054	0.606
ARL15	CDH13	9606.ENSP00000433427	9606.ENSP00000268613	0	0	0	0	0	0.053	0	0.55	0.556
ARL15	TMEM154	9606.ENSP00000433427	9606.ENSP00000302144	0	0	0	0	0	0	0	0.531	0.531
ARL15	ZPLD1	9606.ENSP00000433427	9606.ENSP00000307801	0	0	0	0	0	0	0	0.473	0.473
ARL15	MLC1	9606.ENSP00000433427	9606.ENSP00000310375	0	0	0	0	0	0	0	0.418	0.418
ARL15	DDIT4L	9606.ENSP00000433427	9606.ENSP00000354830	0	0	0	0	0	0.081	0	0.461	0.483
ARL15	OLFML2A	9606.ENSP00000433427	9606.ENSP00000362682	0	0	0	0	0	0	0	0.468	0.468
ARL15	CADM2	9606.ENSP00000433427	9606.ENSP00000384193	0	0	0	0	0	0	0	0.413	0.413
ARL15	IKZF2	9606.ENSP00000433427	9606.ENSP00000412869	0	0	0	0	0	0.083	0	0.426	0.451
ARL15	CMIP	9606.ENSP00000433427	9606.ENSP00000446100	0	0	0	0	0	0	0	0.421	0.421
ARMC7	ZNF185	9606.ENSP00000245543	9606.ENSP00000440847	0	0	0	0	0	0	0	0.411	0.411
ARMC7	SYTL3	9606.ENSP00000245543	9606.ENSP00000483936	0	0	0	0	0	0	0	0.523	0.523
ARMC7	CDH2	9606.ENSP00000245543	9606.ENSP00000269141	0	0	0	0	0	0	0.54	0	0.54
ARMC7	TUSC5	9606.ENSP00000245543	9606.ENSP00000329548	0	0	0	0	0	0	0	0.696	0.696
ARNT2	SIM2	9606.ENSP00000307479	9606.ENSP00000290399	0	0	0	0.595	0	0.816	0	0.832	0.878
ARNT2	OTP	9606.ENSP00000307479	9606.ENSP00000302814	0	0	0	0	0	0	0	0.619	0.619
ARNT2	POU3F4	9606.ENSP00000307479	9606.ENSP00000362296	0	0	0	0	0.089	0.368	0	0.064	0.414
ARNT2	NR5A2	9606.ENSP00000307479	9606.ENSP00000356331	0	0	0	0	0.061	0.385	0	0.099	0.434
ARNT2	HIF3A	9606.ENSP00000307479	9606.ENSP00000366898	0	0	0	0.592	0	0.361	0	0.474	0.478
ARNT2	NPAS3	9606.ENSP00000307479	9606.ENSP00000348460	0	0	0	0.565	0.116	0.462	0	0.473	0.601
ARNT2	CARF	9606.ENSP00000307479	9606.ENSP00000384006	0	0	0	0	0	0	0	0.646	0.646
ARSF	MAP7D3	9606.ENSP00000370519	9606.ENSP00000318086	0	0	0	0	0.142	0	0	0.459	0.516
ARX	THOC2	9606.ENSP00000368332	9606.ENSP00000245838	0	0	0	0	0	0	0	0.502	0.502
ARX	SCN1A	9606.ENSP00000368332	9606.ENSP00000303540	0	0	0	0	0.072	0	0	0.572	0.586
ARX	PNKP	9606.ENSP00000368332	9606.ENSP00000323511	0	0	0	0	0	0	0	0.649	0.649
ARX	KCNQ2	9606.ENSP00000368332	9606.ENSP00000352035	0	0	0	0	0.075	0	0	0.415	0.435
ARX	POU3F4	9606.ENSP00000368332	9606.ENSP00000362296	0	0	0	0	0.169	0.097	0	0.434	0.538
ARX	DLG3	9606.ENSP00000368332	9606.ENSP00000363480	0	0	0	0	0.084	0	0	0.548	0.568
ARX	POLA1	9606.ENSP00000368332	9606.ENSP00000368349	0	0	0	0	0.109	0.05	0	0.469	0.511
ARX	CDKL5	9606.ENSP00000368332	9606.ENSP00000369325	0	0	0	0	0.138	0	0	0.583	0.625
ASB10	FOXF2	9606.ENSP00000391137	9606.ENSP00000259806	0	0	0	0	0	0.085	0	0.545	0.566
ASB10	TRIM36	9606.ENSP00000391137	9606.ENSP00000282369	0	0	0	0	0.057	0.079	0.9	0	0.905
ASB10	ASB5	9606.ENSP00000391137	9606.ENSP00000296525	0	0	0.402	0.649	0.129	0	0.9	0.386	0.931
ASB10	EFNA5	9606.ENSP00000391137	9606.ENSP00000328777	0	0	0	0	0.061	0	0	0.505	0.515
ASB10	ZBTB16	9606.ENSP00000391137	9606.ENSP00000338157	0	0	0	0	0.061	0.123	0.9	0	0.91
ASB10	FBXO6	9606.ENSP00000391137	9606.ENSP00000365944	0	0	0	0	0.061	0	0.9	0	0.902
ASB10	KBTBD6	9606.ENSP00000391137	9606.ENSP00000368799	0	0	0	0	0	0	0.9	0	0.9
ASB10	ASB9	9606.ENSP00000391137	9606.ENSP00000369855	0	0	0.419	0.668	0	0	0.9	0.421	0.924
ASB10	NEDD4L	9606.ENSP00000391137	9606.ENSP00000383199	0	0	0	0	0.051	0.084	0.9	0	0.905
ASB10	FBLN2	9606.ENSP00000391137	9606.ENSP00000384169	0	0	0	0	0	0.106	0	0.37	0.412
ASB10	HERC3	9606.ENSP00000391137	9606.ENSP00000385684	0	0	0	0	0.064	0.08	0.9	0.077	0.909
ASB10	XIRP2	9606.ENSP00000391137	9606.ENSP00000386840	0	0	0	0	0.269	0.074	0	0.212	0.42
ASB10	GIMAP5	9606.ENSP00000391137	9606.ENSP00000477920	0	0	0	0	0	0	0	0.439	0.439
ASB10	FBXO15	9606.ENSP00000391137	9606.ENSP00000393154	0	0	0	0	0	0	0.9	0	0.9
ASB10	MIB2	9606.ENSP00000391137	9606.ENSP00000426103	0	0	0	0.578	0	0	0.9	0.043	0.9
ASB10	RNF217	9606.ENSP00000391137	9606.ENSP00000428698	0	0	0	0	0.061	0.05	0.9	0	0.903
ASB10	UBC	9606.ENSP00000391137	9606.ENSP00000441543	0	0	0	0	0.055	0.25	0.9	0	0.922
ASB5	TRIM36	9606.ENSP00000296525	9606.ENSP00000282369	0	0	0	0	0.057	0.079	0.9	0	0.905
ASB5	CDKN2D	9606.ENSP00000296525	9606.ENSP00000377224	0	0	0.422	0	0	0	0	0	0.422
ASB5	SMPX	9606.ENSP00000296525	9606.ENSP00000368808	0	0	0	0	0.158	0	0	0.405	0.478
ASB5	LHFP	9606.ENSP00000296525	9606.ENSP00000368908	0	0	0	0	0	0	0	0.66	0.66
ASB5	FBXO15	9606.ENSP00000296525	9606.ENSP00000393154	0	0	0	0	0	0	0.9	0	0.9
ASB5	FBXO6	9606.ENSP00000296525	9606.ENSP00000365944	0	0	0	0	0	0	0.9	0	0.9
ASB5	KBTBD6	9606.ENSP00000296525	9606.ENSP00000368799	0	0	0	0	0	0	0.9	0	0.9
ASB5	MIB2	9606.ENSP00000296525	9606.ENSP00000426103	0	0	0	0.578	0	0	0.9	0.043	0.9
ASB5	RNF217	9606.ENSP00000296525	9606.ENSP00000428698	0	0	0	0	0	0.05	0.9	0	0.9
ASB5	HERC3	9606.ENSP00000296525	9606.ENSP00000385684	0	0	0	0	0.064	0.08	0.9	0	0.906
ASB5	ASB9	9606.ENSP00000296525	9606.ENSP00000369855	0	0	0.446	0.927	0	0	0.9	0.637	0.907
ASB5	NEDD4L	9606.ENSP00000296525	9606.ENSP00000383199	0	0	0	0	0.051	0.084	0.9	0.058	0.907
ASB5	ZBTB16	9606.ENSP00000296525	9606.ENSP00000338157	0	0	0	0	0.042	0.123	0.9	0	0.908
ASB5	UBC	9606.ENSP00000296525	9606.ENSP00000441543	0	0	0	0	0.055	0.185	0.9	0	0.916
ASB9	TRIM36	9606.ENSP00000369855	9606.ENSP00000282369	0	0	0	0	0.057	0.079	0.9	0	0.905
ASB9	CXorf22	9606.ENSP00000369855	9606.ENSP00000297866	0	0	0	0	0.062	0	0	0.4	0.413
ASB9	ZBTB16	9606.ENSP00000369855	9606.ENSP00000338157	0	0	0	0	0.042	0.123	0.9	0.077	0.912
ASB9	FBXO6	9606.ENSP00000369855	9606.ENSP00000365944	0	0	0	0	0	0	0.9	0	0.9
ASB9	KBTBD6	9606.ENSP00000369855	9606.ENSP00000368799	0	0	0	0	0	0	0.9	0	0.9
ASB9	CDKN2D	9606.ENSP00000369855	9606.ENSP00000377224	0	0	0.438	0	0	0	0	0	0.438
ASB9	FBXO15	9606.ENSP00000369855	9606.ENSP00000393154	0	0	0	0	0	0	0.9	0	0.9
ASB9	MIB2	9606.ENSP00000369855	9606.ENSP00000426103	0	0	0	0.605	0	0	0.9	0.043	0.9
ASB9	RNF217	9606.ENSP00000369855	9606.ENSP00000428698	0	0	0	0	0	0.05	0.9	0	0.9
ASB9	NEDD4L	9606.ENSP00000369855	9606.ENSP00000383199	0	0	0	0	0.051	0.084	0.9	0.05	0.906
ASB9	HERC3	9606.ENSP00000369855	9606.ENSP00000385684	0	0	0	0	0.064	0.08	0.9	0	0.906
ASB9	UBC	9606.ENSP00000369855	9606.ENSP00000441543	0	0	0	0	0.055	0.185	0.9	0	0.916
ASIC2	CA10	9606.ENSP00000225823	9606.ENSP00000405388	0	0	0	0	0.384	0	0	0.09	0.415
ASIC2	PIEZO2	9606.ENSP00000225823	9606.ENSP00000421377	0	0	0	0	0	0.129	0	0.369	0.427
ASIC2	SH3GL2	9606.ENSP00000225823	9606.ENSP00000369981	0	0	0	0	0.309	0	0	0.208	0.429
ASIC2	CAMK2A	9606.ENSP00000225823	9606.ENSP00000381412	0	0	0	0	0.293	0	0	0.282	0.47
ASIC2	ST8SIA1	9606.ENSP00000225823	9606.ENSP00000379353	0	0	0	0	0.082	0	0	0.46	0.483
ASIC2	TRPM8	9606.ENSP00000225823	9606.ENSP00000323926	0	0	0	0	0.061	0	0	0.497	0.507
ASTN2	FILIP1	9606.ENSP00000354504	9606.ENSP00000237172	0	0	0	0	0	0	0	0.485	0.485
ASTN2	TEX2	9606.ENSP00000354504	9606.ENSP00000258991	0	0	0	0	0.077	0	0	0.44	0.461
ASTN2	CHST11	9606.ENSP00000354504	9606.ENSP00000305725	0	0	0	0	0	0	0	0.519	0.519
ASTN2	TRPM8	9606.ENSP00000354504	9606.ENSP00000323926	0	0	0	0	0.064	0	0	0.398	0.412
ASTN2	PHACTR1	9606.ENSP00000354504	9606.ENSP00000329880	0	0	0	0	0.08	0	0	0.513	0.533
ASTN2	MIPOL1	9606.ENSP00000354504	9606.ENSP00000333539	0	0	0	0	0.525	0	0	0	0.525
ASTN2	AUTS2	9606.ENSP00000354504	9606.ENSP00000344087	0	0	0	0	0.061	0	0	0.423	0.435
ASTN2	KCNQ5	9606.ENSP00000354504	9606.ENSP00000345055	0	0	0	0	0.061	0	0	0.575	0.584
ASTN2	DPP10	9606.ENSP00000354504	9606.ENSP00000376855	0	0	0	0	0.061	0	0	0.4	0.413
ASTN2	MCF2L	9606.ENSP00000354504	9606.ENSP00000440374	0	0	0	0	0.061	0	0	0.427	0.438
ASTN2	DISC1	9606.ENSP00000354504	9606.ENSP00000355593	0	0	0	0	0	0	0	0.452	0.452
ASTN2	CSMD2	9606.ENSP00000354504	9606.ENSP00000362479	0	0	0	0	0.069	0	0	0.442	0.458
ASTN2	CTNNA2	9606.ENSP00000354504	9606.ENSP00000384638	0	0	0	0	0.089	0	0	0.433	0.461
ASTN2	MYT1L	9606.ENSP00000354504	9606.ENSP00000396103	0	0	0	0	0.126	0	0	0.41	0.462
ASTN2	SEMA5A	9606.ENSP00000354504	9606.ENSP00000371936	0	0	0	0	0	0	0	0.469	0.469
ASTN2	CNTNAP2	9606.ENSP00000354504	9606.ENSP00000354778	0	0	0	0	0.088	0	0	0.447	0.474
ASTN2	NRXN1	9606.ENSP00000354504	9606.ENSP00000385142	0	0	0	0	0.096	0	0	0.473	0.503
ASTN2	DPP6	9606.ENSP00000354504	9606.ENSP00000367001	0	0	0	0	0.107	0	0	0.498	0.533
ASTN2	PHACTR3	9606.ENSP00000354504	9606.ENSP00000360054	0	0	0	0	0.096	0	0	0.509	0.537
ASTN2	CDKL5	9606.ENSP00000354504	9606.ENSP00000369325	0	0	0	0	0.199	0	0	0.565	0.637
ASTN2	MYO10	9606.ENSP00000354504	9606.ENSP00000421280	0	0	0	0	0	0	0	0.649	0.649
ASTN2	KIAA1462	9606.ENSP00000354504	9606.ENSP00000364526	0	0	0	0	0	0	0	0.708	0.708
ATAT1	HDAC6	9606.ENSP00000327832	9606.ENSP00000334061	0	0	0	0	0	0	0	0.767	0.767
ATF7	CREB5	9606.ENSP00000399465	9606.ENSP00000350359	0	0	0	0.89	0	0.86	0	0.529	0.867
ATF7	GABBR1	9606.ENSP00000399465	9606.ENSP00000366233	0	0	0	0	0	0	0	0.547	0.547
ATF7	MAPK9	9606.ENSP00000399465	9606.ENSP00000394560	0	0	0	0	0	0.52	0	0.393	0.696
ATF7	GAB3	9606.ENSP00000399465	9606.ENSP00000399588	0	0	0	0	0.061	0	0	0.506	0.517
ATP10A	OSBPL5	9606.ENSP00000349325	9606.ENSP00000263650	0	0	0	0	0.096	0.129	0	0.35	0.443
ATP10A	GABRB3	9606.ENSP00000349325	9606.ENSP00000308725	0	0	0	0	0	0	0	0.677	0.677
ATP10A	GABRA5	9606.ENSP00000349325	9606.ENSP00000335592	0	0	0	0	0	0	0	0.609	0.609
ATP10A	TP73	9606.ENSP00000349325	9606.ENSP00000367545	0	0	0	0	0	0	0	0.414	0.414
ATP10A	TMEM30B	9606.ENSP00000349325	9606.ENSP00000450842	0	0	0	0	0.078	0.185	0	0.348	0.467
ATP10A	HERC3	9606.ENSP00000349325	9606.ENSP00000385684	0	0	0	0	0.081	0.086	0	0.523	0.564
ATP10A	CNGA3	9606.ENSP00000349325	9606.ENSP00000377140	0	0	0	0	0	0	0	0.673	0.673
ATP10A	SNRPN	9606.ENSP00000349325	9606.ENSP00000382972	0	0	0	0	0	0	0	0.732	0.732
ATP13A2	UNC13C	9606.ENSP00000327214	9606.ENSP00000260323	0	0	0	0	0.43	0	0	0	0.43
ATP13A2	SNCAIP	9606.ENSP00000327214	9606.ENSP00000261368	0	0	0	0	0.062	0.123	0	0.433	0.493
ATP13A2	PDZRN3	9606.ENSP00000327214	9606.ENSP00000263666	0	0	0	0	0.454	0.05	0	0	0.459
ATP13A2	UHRF1BP1L	9606.ENSP00000327214	9606.ENSP00000279907	0	0	0	0	0.061	0	0	0.473	0.484
ATP13A2	TH	9606.ENSP00000327214	9606.ENSP00000370571	0	0	0	0	0	0	0	0.4	0.4
ATP13A2	CTNNA2	9606.ENSP00000327214	9606.ENSP00000384638	0	0	0	0	0.461	0	0	0	0.461
ATP13A2	SLC39A14	9606.ENSP00000327214	9606.ENSP00000352779	0	0	0	0	0	0	0	0.517	0.517
ATP13A2	MAPT	9606.ENSP00000327214	9606.ENSP00000340820	0	0	0	0	0.061	0	0	0.531	0.54
ATP13A2	DNAJC6	9606.ENSP00000327214	9606.ENSP00000360108	0	0	0	0	0.107	0.081	0	0.553	0.601
ATP2B2	CACNG3	9606.ENSP00000353414	9606.ENSP00000005284	0	0	0	0	0.402	0	0	0.108	0.444
ATP2B2	SLC17A7	9606.ENSP00000353414	9606.ENSP00000221485	0	0	0	0	0.359	0	0	0.198	0.465
ATP2B2	TEX2	9606.ENSP00000353414	9606.ENSP00000258991	0	0	0	0	0.063	0	0	0.421	0.434
ATP2B2	SYT1	9606.ENSP00000353414	9606.ENSP00000261205	0	0	0	0	0.327	0	0	0.172	0.419
ATP2B2	SPTBN4	9606.ENSP00000353414	9606.ENSP00000263373	0	0	0	0	0.349	0.081	0	0.129	0.434
ATP2B2	MYO3A	9606.ENSP00000353414	9606.ENSP00000265944	0	0	0	0	0.052	0.054	0	0.425	0.439
ATP2B2	CACNA1C	9606.ENSP00000353414	9606.ENSP00000266376	0	0	0	0	0.142	0.112	0	0.324	0.44
ATP2B2	CLVS2	9606.ENSP00000353414	9606.ENSP00000275162	0	0	0	0	0.436	0.055	0	0	0.444
ATP2B2	CACNA1D	9606.ENSP00000353414	9606.ENSP00000288139	0	0	0	0	0.088	0.112	0	0.365	0.441
ATP2B2	SHANK1	9606.ENSP00000353414	9606.ENSP00000293441	0	0	0	0	0.285	0.18	0	0.087	0.418
ATP2B2	NGB	9606.ENSP00000353414	9606.ENSP00000298352	0	0	0	0	0.434	0	0	0	0.434
ATP2B2	SCN1A	9606.ENSP00000353414	9606.ENSP00000303540	0	0	0	0	0.237	0.123	0	0.212	0.427
ATP2B2	CPLX1	9606.ENSP00000353414	9606.ENSP00000305613	0	0	0	0	0.352	0	0	0.147	0.424
ATP2B2	GRM5	9606.ENSP00000353414	9606.ENSP00000306138	0	0	0	0	0.415	0	0	0.117	0.462
ATP2B2	SNCB	9606.ENSP00000353414	9606.ENSP00000308057	0	0	0	0	0.511	0	0	0	0.511
ATP2B2	RBFOX1	9606.ENSP00000353414	9606.ENSP00000309117	0	0	0	0	0.53	0	0	0.081	0.55
ATP2B2	CYP2B6	9606.ENSP00000353414	9606.ENSP00000324648	0	0	0	0	0	0.52	0	0.068	0.534
ATP2B2	CNTN2	9606.ENSP00000353414	9606.ENSP00000330633	0	0	0	0	0.484	0	0	0.043	0.485
ATP2B2	OPCML	9606.ENSP00000353414	9606.ENSP00000330862	0	0	0	0	0.481	0	0	0.049	0.485
ATP2B2	CACNA1A	9606.ENSP00000353414	9606.ENSP00000353362	0	0	0	0	0.252	0.112	0	0.289	0.487
ATP2B2	KCNIP1	9606.ENSP00000353414	9606.ENSP00000414886	0	0	0	0	0.293	0.185	0	0.05	0.405
ATP2B2	RANBP1	9606.ENSP00000353414	9606.ENSP00000401564	0	0	0	0	0	0	0	0.413	0.412
ATP2B2	DLG3	9606.ENSP00000353414	9606.ENSP00000363480	0.042	0	0	0	0.061	0.356	0	0.108	0.414
ATP2B2	KIAA1211	9606.ENSP00000353414	9606.ENSP00000423366	0	0	0	0	0.063	0	0	0.41	0.424
ATP2B2	CAMK2B	9606.ENSP00000353414	9606.ENSP00000379098	0	0	0	0	0.386	0	0	0.109	0.43
ATP2B2	PTPRQ	9606.ENSP00000353414	9606.ENSP00000482885	0	0	0	0	0	0.178	0	0.336	0.431
ATP2B2	CACNA1E	9606.ENSP00000353414	9606.ENSP00000356545	0	0	0	0	0.321	0.112	0	0.135	0.433
ATP2B2	MAG	9606.ENSP00000353414	9606.ENSP00000376048	0	0	0	0	0.46	0	0	0.055	0.468
ATP2B2	CACNA1B	9606.ENSP00000353414	9606.ENSP00000360423	0	0	0	0	0.32	0.112	0	0.198	0.473
ATP2B2	HPCAL4	9606.ENSP00000353414	9606.ENSP00000361935	0	0	0	0	0.387	0.185	0	0.057	0.487
ATP2B2	RYR2	9606.ENSP00000353414	9606.ENSP00000355533	0	0	0	0	0.205	0.185	0	0.273	0.488
ATP2B2	SYNPR	9606.ENSP00000353414	9606.ENSP00000418994	0	0	0	0	0.489	0	0	0	0.489
ATP2B2	ATP2C1	9606.ENSP00000353414	9606.ENSP00000421326	0	0	0.445	0.662	0.064	0.261	0	0.575	0.497
ATP2B2	HPCA	9606.ENSP00000353414	9606.ENSP00000362566	0	0	0	0	0.405	0.185	0	0.05	0.499
ATP2B2	ATP2C2	9606.ENSP00000353414	9606.ENSP00000397925	0	0	0.445	0.653	0.064	0.261	0	0.658	0.521
ATP2B2	ORAI1	9606.ENSP00000353414	9606.ENSP00000480616	0	0	0	0	0	0	0	0.541	0.541
ATP2B2	CAMK2A	9606.ENSP00000353414	9606.ENSP00000381412	0	0	0	0	0.465	0	0	0.198	0.553
ATP2B2	CA10	9606.ENSP00000353414	9606.ENSP00000405388	0	0	0	0	0.531	0.05	0	0.082	0.556
ATP2B2	SLC8A3	9606.ENSP00000353414	9606.ENSP00000370669	0	0	0	0	0.174	0.129	0	0.494	0.604
ATP2B2	DLG2	9606.ENSP00000353414	9606.ENSP00000365272	0.042	0	0	0	0.302	0.356	0	0.221	0.62
ATP2B2	SH3GL2	9606.ENSP00000353414	9606.ENSP00000369981	0	0	0	0	0.356	0	0	0.458	0.636
ATP2B2	STIM1	9606.ENSP00000353414	9606.ENSP00000478059	0	0	0	0	0.061	0.379	0	0.595	0.743
ATP2B2	CDH23	9606.ENSP00000353414	9606.ENSP00000381768	0	0	0	0	0.076	0	0	0.751	0.76
ATP2B4	CD22	9606.ENSP00000350310	9606.ENSP00000085219	0	0	0	0	0	0.379	0	0.643	0.768
ATP2B4	TEX2	9606.ENSP00000350310	9606.ENSP00000258991	0	0	0	0	0.063	0	0	0.668	0.675
ATP2B4	CACNA1C	9606.ENSP00000350310	9606.ENSP00000266376	0	0	0	0	0.11	0.112	0	0.365	0.454
ATP2B4	SFRP2	9606.ENSP00000350310	9606.ENSP00000274063	0	0	0	0	0	0	0	0.431	0.432
ATP2B4	CYP2B6	9606.ENSP00000350310	9606.ENSP00000324648	0	0	0	0	0	0.641	0	0.053	0.646
ATP2B4	RERE	9606.ENSP00000350310	9606.ENSP00000338629	0	0	0	0	0.063	0	0	0.47	0.482
ATP2B4	RASSF1	9606.ENSP00000350310	9606.ENSP00000349547	0	0	0	0	0	0.379	0	0.138	0.441
ATP2B4	KIAA1211	9606.ENSP00000350310	9606.ENSP00000423366	0	0	0	0	0.062	0	0	0.391	0.405
ATP2B4	SH3BP5	9606.ENSP00000350310	9606.ENSP00000373301	0	0	0	0	0	0	0	0.417	0.417
ATP2B4	DLG3	9606.ENSP00000350310	9606.ENSP00000363480	0.042	0	0	0	0.061	0.356	0	0.158	0.447
ATP2B4	RYR2	9606.ENSP00000350310	9606.ENSP00000355533	0	0	0	0	0.077	0.185	0	0.325	0.448
ATP2B4	ATP2C1	9606.ENSP00000350310	9606.ENSP00000421326	0	0	0.446	0.678	0.064	0.261	0	0.429	0.458
ATP2B4	NFATC1	9606.ENSP00000350310	9606.ENSP00000389377	0	0	0	0	0	0	0	0.461	0.461
ATP2B4	ATP2C2	9606.ENSP00000350310	9606.ENSP00000397925	0	0	0.445	0.657	0.064	0.261	0	0.571	0.5
ATP2B4	DLG2	9606.ENSP00000350310	9606.ENSP00000365272	0.042	0	0	0	0.061	0.356	0	0.256	0.511
ATP2B4	CASK	9606.ENSP00000350310	9606.ENSP00000367408	0.042	0	0	0	0.062	0.454	0	0.155	0.53
ATP2B4	SLC8A3	9606.ENSP00000350310	9606.ENSP00000370669	0	0	0	0	0.079	0.129	0	0.511	0.573
ATP2B4	STIM1	9606.ENSP00000350310	9606.ENSP00000478059	0	0	0	0	0.061	0.379	0	0.404	0.622
ATP2B4	RANBP1	9606.ENSP00000350310	9606.ENSP00000401564	0	0	0	0	0	0	0	0.654	0.654
ATP2B4	CDH23	9606.ENSP00000350310	9606.ENSP00000381768	0	0	0	0	0	0	0	0.712	0.712
ATP2C1	NOTCH1	9606.ENSP00000421326	9606.ENSP00000277541	0	0	0	0	0	0.095	0	0.491	0.52
ATP2C1	SLC39A14	9606.ENSP00000421326	9606.ENSP00000352779	0	0	0	0	0.061	0	0	0.416	0.428
ATP2C1	RYR2	9606.ENSP00000421326	9606.ENSP00000355533	0	0	0	0	0.105	0.299	0	0.224	0.471
ATP2C1	SH3GL2	9606.ENSP00000421326	9606.ENSP00000369981	0	0	0	0	0	0	0	0.556	0.556
ATP2C1	STIM1	9606.ENSP00000421326	9606.ENSP00000478059	0	0	0	0	0	0.379	0	0.326	0.564
ATP2C2	RASA3	9606.ENSP00000397925	9606.ENSP00000335029	0	0	0	0	0.061	0	0	0.512	0.522
ATP2C2	CNTNAP2	9606.ENSP00000397925	9606.ENSP00000354778	0	0	0	0	0	0	0	0.688	0.688
ATP2C2	RYR2	9606.ENSP00000397925	9606.ENSP00000355533	0	0	0	0	0.105	0.299	0	0.285	0.512
ATP2C2	DCDC2	9606.ENSP00000397925	9606.ENSP00000367715	0	0	0	0	0.062	0	0	0.7	0.706
ATP2C2	STIM1	9606.ENSP00000397925	9606.ENSP00000478059	0	0	0	0	0	0	0	0.598	0.598
ATP2C2	ROBO1	9606.ENSP00000397925	9606.ENSP00000420321	0	0	0	0	0	0	0	0.621	0.621
ATP2C2	ORAI1	9606.ENSP00000397925	9606.ENSP00000480616	0	0	0	0	0	0.379	0	0.673	0.789
ATP2C2	CMIP	9606.ENSP00000397925	9606.ENSP00000446100	0	0	0	0	0	0	0	0.816	0.816
ATP4B	MBOAT4	9606.ENSP00000334216	9606.ENSP00000314196	0	0	0	0	0.063	0	0	0.441	0.454
ATP4B	GABBR1	9606.ENSP00000334216	9606.ENSP00000366233	0	0	0	0	0	0.413	0	0.074	0.433
ATP4B	MUC5AC	9606.ENSP00000334216	9606.ENSP00000485659	0	0	0	0	0	0	0	0.518	0.518
ATP6AP1L	ATP6V0D2	9606.ENSP00000369513	9606.ENSP00000285393	0	0	0	0	0.175	0.335	0.36	0.057	0.624
ATP6V0D2	LYST	9606.ENSP00000285393	9606.ENSP00000374443	0	0	0	0	0	0	0	0.406	0.406
ATP6V0D2	CALCR	9606.ENSP00000285393	9606.ENSP00000352561	0	0	0	0	0	0	0	0.486	0.486
ATP6V0D2	DMXL2	9606.ENSP00000285393	9606.ENSP00000441858	0	0	0	0	0.087	0.265	0	0.327	0.508
ATP6V0D2	PHF12	9606.ENSP00000285393	9606.ENSP00000329933	0	0	0	0	0	0.513	0	0	0.513
ATP6V0D2	NFATC1	9606.ENSP00000285393	9606.ENSP00000389377	0	0	0	0	0	0	0	0.681	0.681
ATP6V0D2	INSR	9606.ENSP00000285393	9606.ENSP00000303830	0	0	0	0	0.061	0	0.9	0	0.902
ATP8A2	FKBP4	9606.ENSP00000371070	9606.ENSP00000001008	0	0	0	0	0	0.084	0	0.441	0.466
ATP8A2	SRGN	9606.ENSP00000371070	9606.ENSP00000242465	0	0	0	0	0	0	0	0.479	0.479
ATP8A2	COL8A1	9606.ENSP00000371070	9606.ENSP00000261037	0	0	0	0	0	0	0	0.449	0.449
ATP8A2	LARS	9606.ENSP00000371070	9606.ENSP00000377954	0	0	0	0	0	0.261	0	0.243	0.416
ATP8A2	CACNA2D4	9606.ENSP00000371070	9606.ENSP00000372169	0	0	0	0	0	0	0	0.441	0.441
ATP8A2	TMEM30B	9606.ENSP00000371070	9606.ENSP00000450842	0	0	0	0	0.078	0.185	0	0.662	0.724
AUTS2	STX1A	9606.ENSP00000344087	9606.ENSP00000222812	0	0	0	0	0	0	0	0.643	0.643
AUTS2	ELK3	9606.ENSP00000344087	9606.ENSP00000228741	0	0	0	0	0	0	0	0.402	0.402
AUTS2	GABRA4	9606.ENSP00000344087	9606.ENSP00000264318	0	0	0	0	0	0	0	0.5	0.499
AUTS2	HHEX	9606.ENSP00000344087	9606.ENSP00000282728	0	0	0	0	0	0	0	0.428	0.428
AUTS2	RUNX1	9606.ENSP00000344087	9606.ENSP00000300305	0	0	0	0	0	0	0.9	0.197	0.916
AUTS2	BAIAP2	9606.ENSP00000344087	9606.ENSP00000316338	0	0	0	0	0	0	0	0.411	0.411
AUTS2	YAF2	9606.ENSP00000344087	9606.ENSP00000328004	0	0	0	0	0	0.866	0.9	0.434	0.991
AUTS2	SLC24A3	9606.ENSP00000344087	9606.ENSP00000333519	0	0	0	0	0	0	0	0.425	0.425
AUTS2	RERE	9606.ENSP00000344087	9606.ENSP00000338629	0	0	0	0	0.078	0.222	0	0.447	0.569
AUTS2	MEF2C	9606.ENSP00000344087	9606.ENSP00000340874	0	0	0	0	0	0	0	0.487	0.487
AUTS2	STAT5A	9606.ENSP00000344087	9606.ENSP00000341208	0	0	0	0	0	0	0	0.475	0.475
AUTS2	NKAIN2	9606.ENSP00000344087	9606.ENSP00000357402	0	0	0	0	0.062	0	0	0.392	0.405
AUTS2	PCGF3	9606.ENSP00000344087	9606.ENSP00000354724	0	0	0	0	0	0.222	0	0.374	0.492
AUTS2	NRXN1	9606.ENSP00000344087	9606.ENSP00000385142	0	0	0	0	0.083	0	0	0.491	0.513
AUTS2	CSMD1	9606.ENSP00000344087	9606.ENSP00000430733	0	0	0	0	0.061	0	0	0.515	0.525
AUTS2	SHANK2	9606.ENSP00000344087	9606.ENSP00000469689	0	0	0	0	0.079	0	0	0.527	0.546
AUTS2	IFI30	9606.ENSP00000344087	9606.ENSP00000384886	0	0	0	0	0	0	0	0.602	0.602
AUTS2	DOCK8	9606.ENSP00000344087	9606.ENSP00000394888	0	0	0	0	0	0	0	0.628	0.628
AUTS2	CNTNAP2	9606.ENSP00000344087	9606.ENSP00000354778	0	0	0	0	0.095	0	0	0.641	0.661
AZGP1	HPN	9606.ENSP00000292401	9606.ENSP00000262626	0	0	0	0	0.118	0	0	0.355	0.407
AZGP1	STC2	9606.ENSP00000292401	9606.ENSP00000265087	0	0	0	0	0	0	0	0.541	0.541
AZGP1	SERPINA1	9606.ENSP00000292401	9606.ENSP00000416066	0	0	0	0	0.171	0	0	0.421	0.499
AZGP1	RBP4	9606.ENSP00000292401	9606.ENSP00000360522	0	0	0	0	0.159	0	0	0.443	0.511
AZGP1	ZPLD1	9606.ENSP00000292401	9606.ENSP00000307801	0	0	0	0	0	0	0	0.572	0.572
B3GNTL1	METRNL	9606.ENSP00000319979	9606.ENSP00000315731	0	0	0	0	0	0	0	0.756	0.756
B3GNTL1	MUC5AC	9606.ENSP00000319979	9606.ENSP00000485659	0	0	0	0	0	0	0.9	0	0.9
B3GNTL1	MUC15	9606.ENSP00000319979	9606.ENSP00000416753	0	0	0	0	0	0	0.9	0	0.9
B3GNTL1	MUC12	9606.ENSP00000319979	9606.ENSP00000441929	0	0	0	0	0	0	0.9	0	0.9
B4GALT5	FBLN1	9606.ENSP00000360776	9606.ENSP00000331544	0	0	0	0	0	0	0	0.553	0.553
B4GALT5	MUC12	9606.ENSP00000360776	9606.ENSP00000441929	0	0	0	0	0	0	0.9	0.041	0.9
B4GALT5	MUC5AC	9606.ENSP00000360776	9606.ENSP00000485659	0	0	0	0	0	0	0.9	0.057	0.901
B4GALT5	MUC15	9606.ENSP00000360776	9606.ENSP00000416753	0	0	0	0	0	0	0.9	0.086	0.904
BAALC	RUNX1	9606.ENSP00000312457	9606.ENSP00000300305	0	0	0	0	0	0	0	0.427	0.426
BAALC	KCNJ4	9606.ENSP00000312457	9606.ENSP00000306497	0	0	0	0	0.152	0	0	0.357	0.431
BABAM1	TOX3	9606.ENSP00000352408	9606.ENSP00000219746	0	0	0	0	0	0	0	0.47	0.47
BABAM1	USHBP1	9606.ENSP00000352408	9606.ENSP00000252597	0	0	0	0	0	0	0	0.474	0.474
BABAM1	NBN	9606.ENSP00000352408	9606.ENSP00000265433	0	0	0	0	0.087	0	0.9	0.348	0.935
BABAM1	TNKS	9606.ENSP00000352408	9606.ENSP00000311579	0	0	0	0	0	0.141	0	0.515	0.565
BABAM1	MOB2	9606.ENSP00000352408	9606.ENSP00000328694	0	0	0	0	0.067	0	0	0.48	0.495
BABAM1	SHMT2	9606.ENSP00000352408	9606.ENSP00000333667	0	0	0	0	0	0.855	0.9	0.448	0.991
BABAM1	RAD51B	9606.ENSP00000352408	9606.ENSP00000419471	0	0	0	0	0	0	0	0.44	0.44
BABAM1	TTI1	9606.ENSP00000352408	9606.ENSP00000362547	0	0	0	0	0.062	0	0	0.456	0.468
BABAM1	PRKD3	9606.ENSP00000352408	9606.ENSP00000368356	0	0	0	0	0	0	0	0.541	0.541
BABAM1	BRCA2	9606.ENSP00000352408	9606.ENSP00000369497	0	0	0	0	0	0	0	0.543	0.543
BABAM1	UBC	9606.ENSP00000352408	9606.ENSP00000441543	0	0	0	0	0	0	0.9	0.086	0.904
BACE2	RTN2	9606.ENSP00000332979	9606.ENSP00000245923	0	0	0	0	0.062	0.185	0	0.548	0.624
BACE2	SEZ6L	9606.ENSP00000332979	9606.ENSP00000248933	0	0	0	0	0	0	0	0.723	0.723
BACE2	SYP	9606.ENSP00000332979	9606.ENSP00000263233	0	0	0	0	0.062	0	0	0.388	0.401
BACE2	SIM2	9606.ENSP00000332979	9606.ENSP00000290399	0	0	0	0	0	0	0	0.427	0.427
BACE2	SCN1A	9606.ENSP00000332979	9606.ENSP00000303540	0	0	0	0	0.046	0.064	0	0.469	0.484
BACE2	DCDC2	9606.ENSP00000332979	9606.ENSP00000367715	0	0	0	0	0	0	0	0.424	0.424
BACE2	SEZ6L2	9606.ENSP00000332979	9606.ENSP00000481917	0	0	0	0	0	0	0	0.565	0.565
BACE2	NAV1	9606.ENSP00000332979	9606.ENSP00000356265	0	0	0	0	0	0	0	0.621	0.621
BACE2	FYN	9606.ENSP00000332979	9606.ENSP00000346671	0	0	0	0	0	0.809	0	0.139	0.828
BACH2	KLF2	9606.ENSP00000257749	9606.ENSP00000248071	0	0	0	0	0	0	0	0.403	0.403
BACH2	GLIS3	9606.ENSP00000257749	9606.ENSP00000371398	0	0	0	0	0	0	0	0.4	0.4
BACH2	PRKAG2	9606.ENSP00000257749	9606.ENSP00000287878	0	0	0	0	0	0	0	0.407	0.407
BACH2	IKZF1	9606.ENSP00000257749	9606.ENSP00000331614	0	0	0	0	0.061	0	0	0.4	0.412
BACH2	BOC	9606.ENSP00000257749	9606.ENSP00000418663	0	0	0	0	0	0	0	0.458	0.458
BACH2	EBF1	9606.ENSP00000257749	9606.ENSP00000322898	0	0	0	0	0.068	0	0	0.444	0.46
BACH2	IL2RA	9606.ENSP00000257749	9606.ENSP00000369293	0	0	0	0	0	0	0	0.472	0.472
BACH2	IRF8	9606.ENSP00000257749	9606.ENSP00000268638	0	0	0	0	0	0	0	0.475	0.475
BACH2	SH2B3	9606.ENSP00000257749	9606.ENSP00000345492	0	0	0	0	0	0	0	0.514	0.514
BACH2	UBASH3A	9606.ENSP00000257749	9606.ENSP00000317327	0	0	0	0	0	0	0	0.529	0.529
BACH2	MAML2	9606.ENSP00000257749	9606.ENSP00000434552	0	0	0	0	0	0	0	0.543	0.543
BACH2	MAML3	9606.ENSP00000257749	9606.ENSP00000421180	0	0	0	0	0	0	0	0.546	0.546
BACH2	TCF12	9606.ENSP00000257749	9606.ENSP00000388940	0	0	0	0	0.061	0	0	0.541	0.55
BAI1	GPR174	9606.ENSP00000430945	9606.ENSP00000276077	0	0	0	0	0	0	0	0.466	0.466
BAI1	HAVCR2	9606.ENSP00000430945	9606.ENSP00000312002	0	0	0	0	0	0	0	0.471	0.471
BAI1	ELMO1	9606.ENSP00000430945	9606.ENSP00000312185	0	0	0	0	0	0.472	0	0.832	0.907
BAI1	BAIAP2	9606.ENSP00000430945	9606.ENSP00000316338	0	0	0	0	0	0.379	0	0.514	0.685
BAI1	INADL	9606.ENSP00000430945	9606.ENSP00000360200	0	0	0	0	0.055	0.393	0	0	0.402
BAIAP2	RTN4R	9606.ENSP00000316338	9606.ENSP00000043402	0	0	0	0	0.088	0	0	0.469	0.495
BAIAP2	TEX2	9606.ENSP00000316338	9606.ENSP00000258991	0	0	0	0	0	0	0	0.42	0.42
BAIAP2	HDC	9606.ENSP00000316338	9606.ENSP00000267845	0	0	0	0	0	0	0	0.468	0.468
BAIAP2	TIAM1	9606.ENSP00000316338	9606.ENSP00000286827	0	0	0	0	0.061	0	0	0.471	0.482
BAIAP2	SHANK1	9606.ENSP00000316338	9606.ENSP00000293441	0	0	0	0	0.062	0.442	0	0.656	0.804
BAIAP2	TBX5	9606.ENSP00000316338	9606.ENSP00000309913	0	0	0	0	0	0.478	0	0	0.478
BAIAP2	ELMO1	9606.ENSP00000316338	9606.ENSP00000312185	0	0	0	0	0	0	0.9	0.171	0.913
BAIAP2	INADL	9606.ENSP00000316338	9606.ENSP00000360200	0	0	0	0	0	0.263	0	0.223	0.402
BAIAP2	SLITRK2	9606.ENSP00000316338	9606.ENSP00000359521	0	0	0	0	0	0	0	0.47	0.47
BAIAP2	RHOH	9606.ENSP00000316338	9606.ENSP00000371219	0	0	0	0	0	0.4	0	0.283	0.551
BAIAP2	SHANK2	9606.ENSP00000316338	9606.ENSP00000469689	0	0	0	0	0.061	0.442	0	0.43	0.675
BAIAP2	SYK	9606.ENSP00000316338	9606.ENSP00000364907	0	0	0	0	0	0.057	0.9	0.058	0.903
BAIAP2	CYFIP2	9606.ENSP00000316338	9606.ENSP00000444645	0	0	0	0	0.061	0.602	0.9	0.349	0.972
BASP1	INSR	9606.ENSP00000319281	9606.ENSP00000303830	0	0	0	0	0.05	0	0	0.521	0.525
BASP1	STMN2	9606.ENSP00000319281	9606.ENSP00000429243	0	0	0	0	0.089	0	0	0.441	0.469
BASP1	FLNB	9606.ENSP00000319281	9606.ENSP00000420213	0	0	0	0	0	0.406	0	0.145	0.47
BASP1	PALM	9606.ENSP00000319281	9606.ENSP00000341911	0	0	0	0	0.061	0	0	0.51	0.521
BASP1	FYN	9606.ENSP00000319281	9606.ENSP00000346671	0	0	0	0	0.517	0	0	0.138	0.565
BBS4	POMC	9606.ENSP00000268057	9606.ENSP00000384092	0	0	0	0	0	0	0	0.401	0.4
BBS4	WNT5B	9606.ENSP00000268057	9606.ENSP00000380379	0	0	0	0	0	0.374	0	0.091	0.407
BBS4	PKHD1	9606.ENSP00000268057	9606.ENSP00000360158	0	0	0	0	0	0	0	0.426	0.426
BBS4	MYO9B	9606.ENSP00000268057	9606.ENSP00000471457	0	0	0	0	0.061	0.157	0	0.345	0.436
BBS4	C19orf35	9606.ENSP00000268057	9606.ENSP00000345102	0	0	0	0	0	0	0	0.469	0.469
BBS4	C2CD3	9606.ENSP00000268057	9606.ENSP00000334379	0	0	0	0	0	0.328	0	0.265	0.484
BBS4	DISC1	9606.ENSP00000268057	9606.ENSP00000355593	0	0	0	0	0	0	0	0.668	0.668
BBS4	NPHP4	9606.ENSP00000268057	9606.ENSP00000367398	0	0	0	0	0.061	0	0	0.679	0.685
BCAS1	PLLP	9606.ENSP00000379290	9606.ENSP00000219207	0	0	0	0	0.518	0	0	0.123	0.559
BCAS1	BCAS4	9606.ENSP00000379290	9606.ENSP00000351642	0	0	0	0	0	0	0	0.441	0.441
BCAS1	BCAS3	9606.ENSP00000379290	9606.ENSP00000375067	0	0	0	0	0	0	0	0.501	0.501
BCAS1	METTL7A	9606.ENSP00000379290	9606.ENSP00000448785	0	0	0	0	0	0	0	0.419	0.419
BCAS1	MAML2	9606.ENSP00000379290	9606.ENSP00000434552	0	0	0	0	0	0	0	0.441	0.441
BCAS1	TPD52	9606.ENSP00000379290	9606.ENSP00000429309	0	0	0	0	0.089	0	0	0.491	0.517
BCAS3	TBX2	9606.ENSP00000375067	9606.ENSP00000240328	0	0	0	0	0	0	0	0.469	0.469
BCAS3	DCLK1	9606.ENSP00000375067	9606.ENSP00000255448	0	0	0	0	0.061	0	0	0.407	0.42
BCAS3	PHACTR1	9606.ENSP00000375067	9606.ENSP00000329880	0	0	0	0	0	0	0	0.65	0.65
BCAS3	CASKIN1	9606.ENSP00000375067	9606.ENSP00000345436	0	0	0	0	0	0	0	0.439	0.439
BCAS3	BCAS4	9606.ENSP00000375067	9606.ENSP00000351642	0	0	0	0	0	0	0	0.906	0.906
BCAS3	PHACTR3	9606.ENSP00000375067	9606.ENSP00000360054	0	0	0	0	0	0	0	0.427	0.426
BCAS3	PPAP2B	9606.ENSP00000375067	9606.ENSP00000360296	0	0	0	0	0	0	0	0.647	0.647
BCAS3	TCF19	9606.ENSP00000375067	9606.ENSP00000365433	0	0	0	0	0	0	0	0.415	0.415
BCAS3	TRIOBP	9606.ENSP00000375067	9606.ENSP00000384312	0	0	0	0	0.055	0	0	0.425	0.433
BCAS3	ESR1	9606.ENSP00000375067	9606.ENSP00000405330	0	0	0	0	0	0.294	0	0.868	0.902
BCAS4	MACROD2	9606.ENSP00000351642	9606.ENSP00000217246	0	0	0	0	0.076	0	0	0.392	0.414
BCAS4	GNAS	9606.ENSP00000351642	9606.ENSP00000360141	0	0	0	0	0	0	0	0.403	0.403
BCAS4	PTPN1	9606.ENSP00000351642	9606.ENSP00000360683	0	0	0	0	0	0	0	0.418	0.418
BCAS4	SHISA7	9606.ENSP00000351642	9606.ENSP00000365503	0	0	0	0	0	0	0	0.583	0.583
BCAS4	PHACTR3	9606.ENSP00000351642	9606.ENSP00000360054	0	0	0	0	0	0	0	0.703	0.703
BCAT1	SHMT2	9606.ENSP00000443459	9606.ENSP00000333667	0.162	0	0	0	0.063	0	0	0.394	0.483
BCAT1	LRMP	9606.ENSP00000443459	9606.ENSP00000346442	0	0	0	0	0	0	0	0.596	0.596
BCAT1	TPK1	9606.ENSP00000443459	9606.ENSP00000353165	0.044	0	0	0	0	0	0	0.421	0.422
BCAT1	HMGCLL1	9606.ENSP00000443459	9606.ENSP00000381654	0.167	0	0	0	0.086	0.083	0	0.361	0.494
BCAT1	SDSL	9606.ENSP00000443459	9606.ENSP00000385790	0.111	0	0	0	0.105	0	0.8	0.479	0.906
BCAT1	IL4I1	9606.ENSP00000443459	9606.ENSP00000472474	0	0	0	0	0.063	0	0.8	0.153	0.827
BCL2L11	TNFRSF1A	9606.ENSP00000376943	9606.ENSP00000162749	0	0	0	0	0	0	0	0.511	0.511
BCL2L11	VCL	9606.ENSP00000376943	9606.ENSP00000211998	0	0	0	0	0	0	0.9	0.21	0.917
BCL2L11	CCND1	9606.ENSP00000376943	9606.ENSP00000227507	0	0	0	0	0	0	0	0.645	0.645
BCL2L11	CD69	9606.ENSP00000376943	9606.ENSP00000228434	0	0	0	0	0	0	0	0.413	0.412
BCL2L11	HRK	9606.ENSP00000376943	9606.ENSP00000257572	0	0	0	0	0	0	0	0.809	0.809
BCL2L11	ITGA2B	9606.ENSP00000376943	9606.ENSP00000262407	0	0	0	0	0	0	0.9	0.102	0.906
BCL2L11	MAP2K2	9606.ENSP00000376943	9606.ENSP00000262948	0	0	0	0	0	0	0.9	0.286	0.925
BCL2L11	NOTCH1	9606.ENSP00000376943	9606.ENSP00000277541	0	0	0	0	0	0	0	0.671	0.671
BCL2L11	IGF1	9606.ENSP00000376943	9606.ENSP00000302665	0	0	0	0	0	0	0	0.724	0.724
BCL2L11	TRIM2	9606.ENSP00000376943	9606.ENSP00000339659	0	0	0	0	0	0.521	0	0.213	0.607
BCL2L11	STAT5A	9606.ENSP00000376943	9606.ENSP00000341208	0	0	0	0	0	0	0	0.719	0.719
BCL2L11	CASP8	9606.ENSP00000376943	9606.ENSP00000351273	0	0	0	0	0.061	0	0	0.762	0.767
BCL2L11	PRUNE2	9606.ENSP00000376943	9606.ENSP00000365908	0	0	0	0	0	0	0	0.422	0.422
BCL2L11	PTPRC	9606.ENSP00000376943	9606.ENSP00000411355	0	0	0	0	0.061	0	0	0.4	0.412
BCL2L11	GIMAP5	9606.ENSP00000376943	9606.ENSP00000477920	0	0	0	0	0	0.313	0	0.215	0.438
BCL2L11	ESR1	9606.ENSP00000376943	9606.ENSP00000405330	0	0	0	0	0	0	0	0.44	0.44
BCL2L11	PTK6	9606.ENSP00000376943	9606.ENSP00000442460	0	0	0	0	0	0.064	0	0.493	0.506
BCL2L11	DIABLO	9606.ENSP00000376943	9606.ENSP00000398495	0	0	0	0	0	0	0	0.685	0.685
BCL2L11	MPRIP	9606.ENSP00000376943	9606.ENSP00000379156	0	0	0	0	0	0	0.9	0	0.9
BCL2L11	MAPK9	9606.ENSP00000376943	9606.ENSP00000394560	0	0	0	0	0	0.379	0.9	0.478	0.964
BCL6B	DMRT1	9606.ENSP00000293805	9606.ENSP00000371711	0	0	0	0	0	0.064	0	0.389	0.404
BCL6B	GPR125	9606.ENSP00000293805	9606.ENSP00000334952	0	0	0	0	0	0.064	0	0.451	0.464
BCL6B	LHX1	9606.ENSP00000293805	9606.ENSP00000477829	0	0	0	0	0	0.077	0	0.614	0.629
BCL6B	GDNF	9606.ENSP00000293805	9606.ENSP00000409007	0	0	0	0	0	0	0	0.728	0.729
BCOR	IGFBP2	9606.ENSP00000367705	9606.ENSP00000233809	0	0	0	0	0	0	0	0.435	0.436
BCOR	RARA	9606.ENSP00000367705	9606.ENSP00000254066	0	0	0	0	0	0.088	0	0.44	0.467
BCOR	KMT2D	9606.ENSP00000367705	9606.ENSP00000301067	0	0	0	0	0.061	0	0	0.467	0.479
BCOR	YAF2	9606.ENSP00000367705	9606.ENSP00000328004	0	0	0	0	0	0.583	0	0.558	0.808
BCOR	IKZF1	9606.ENSP00000367705	9606.ENSP00000331614	0	0	0	0	0	0.167	0	0.31	0.401
BCOR	ZBTB16	9606.ENSP00000367705	9606.ENSP00000338157	0	0	0	0	0	0.167	0	0.387	0.467
BCOR	PCGF3	9606.ENSP00000367705	9606.ENSP00000354724	0	0	0	0	0	0.544	0	0.408	0.719
BCOR	OLFML2A	9606.ENSP00000367705	9606.ENSP00000362682	0	0	0	0	0	0	0	0.534	0.534
BCOR	MED12	9606.ENSP00000367705	9606.ENSP00000363193	0	0	0	0	0.212	0	0	0.31	0.433
BCOR	KDM2A	9606.ENSP00000367705	9606.ENSP00000432786	0	0	0	0	0.064	0.619	0	0.371	0.756
BFSP2	USHBP1	9606.ENSP00000304987	9606.ENSP00000252597	0	0	0	0	0	0.539	0	0	0.539
BFSP2	PAX6	9606.ENSP00000304987	9606.ENSP00000404100	0	0	0	0	0	0	0	0.447	0.447
BFSP2	GCNT2	9606.ENSP00000304987	9606.ENSP00000368917	0	0	0	0	0	0	0	0.556	0.556
BFSP2	PITX3	9606.ENSP00000304987	9606.ENSP00000359019	0	0	0	0	0	0	0	0.676	0.676
BFSP2	CRYAB	9606.ENSP00000304987	9606.ENSP00000433560	0	0	0	0	0.061	0	0	0.702	0.708
BFSP2	CRYBA4	9606.ENSP00000304987	9606.ENSP00000346805	0	0	0	0	0.094	0	0	0.725	0.741
BFSP2	CRYBB2	9606.ENSP00000304987	9606.ENSP00000381273	0	0	0	0	0.044	0	0	0.812	0.812
BIN2	LCP2	9606.ENSP00000267012	9606.ENSP00000046794	0	0	0	0	0.675	0	0	0.091	0.692
BIN2	VCL	9606.ENSP00000267012	9606.ENSP00000211998	0	0	0	0	0.052	0	0.36	0.093	0.401
BIN2	RIN3	9606.ENSP00000267012	9606.ENSP00000216487	0	0	0	0	0.111	0	0	0.476	0.514
BIN2	INPP5D	9606.ENSP00000267012	9606.ENSP00000405338	0	0	0	0	0.272	0.166	0	0.097	0.404
BIN2	GAS7	9606.ENSP00000267012	9606.ENSP00000407552	0	0	0	0	0.088	0.324	0	0.231	0.484
BIN2	LAPTM5	9606.ENSP00000267012	9606.ENSP00000294507	0	0	0	0	0.528	0	0	0	0.528
BIN2	PTPRC	9606.ENSP00000267012	9606.ENSP00000411355	0	0	0	0	0.571	0	0	0	0.571
BIRC7	TNFRSF1A	9606.ENSP00000217169	9606.ENSP00000162749	0	0	0	0	0	0.127	0	0.355	0.412
BIRC7	UBC	9606.ENSP00000217169	9606.ENSP00000441543	0	0	0	0	0	0.388	0	0.151	0.458
BIRC7	CASP8	9606.ENSP00000217169	9606.ENSP00000351273	0	0	0	0	0.061	0.181	0	0.504	0.585
BIRC7	DIABLO	9606.ENSP00000217169	9606.ENSP00000398495	0	0	0	0	0	0.77	0	0.816	0.956
BLK	CD4	9606.ENSP00000259089	9606.ENSP00000011653	0	0	0	0	0.083	0.263	0	0.186	0.401
BLK	LCP2	9606.ENSP00000259089	9606.ENSP00000046794	0	0	0	0	0.532	0.1	0	0.297	0.678
BLK	CD22	9606.ENSP00000259089	9606.ENSP00000085219	0	0	0	0	0.173	0.066	0	0.398	0.494
BLK	ELF1	9606.ENSP00000259089	9606.ENSP00000239882	0	0	0	0	0.06	0.08	0.9	0	0.905
BLK	CYTH4	9606.ENSP00000259089	9606.ENSP00000248901	0	0	0	0	0.534	0.11	0	0.066	0.578
BLK	VPREB1	9606.ENSP00000259089	9606.ENSP00000385361	0	0	0	0	0.065	0.169	0	0.296	0.405
BLK	FAM102B	9606.ENSP00000259089	9606.ENSP00000359052	0	0	0	0	0.061	0	0	0.4	0.412
BLK	CHD1L	9606.ENSP00000259089	9606.ENSP00000358262	0	0	0	0	0	0.064	0	0.417	0.43
BLK	PTPRC	9606.ENSP00000259089	9606.ENSP00000411355	0	0	0	0	0.235	0.16	0	0.188	0.433
BLK	STAT5A	9606.ENSP00000259089	9606.ENSP00000341208	0	0	0	0	0.088	0.124	0	0.349	0.434
BLK	RHOH	9606.ENSP00000259089	9606.ENSP00000371219	0	0	0	0	0.127	0.16	0	0.296	0.438
BLK	ZNF804A	9606.ENSP00000259089	9606.ENSP00000303252	0	0	0	0	0	0	0	0.452	0.452
BLK	RASGRP3	9606.ENSP00000259089	9606.ENSP00000384192	0	0	0	0	0.061	0.123	0	0.393	0.457
BLK	ITGB2	9606.ENSP00000259089	9606.ENSP00000380948	0	0	0	0	0.382	0.08	0	0.123	0.458
BLK	IKZF3	9606.ENSP00000259089	9606.ENSP00000344544	0	0	0	0	0.153	0.108	0	0.369	0.482
BLK	INPP5D	9606.ENSP00000259089	9606.ENSP00000405338	0	0	0	0	0.223	0.267	0	0.236	0.526
BLK	TNFSF4	9606.ENSP00000259089	9606.ENSP00000281834	0	0	0	0	0	0	0	0.557	0.557
BLK	TNIP1	9606.ENSP00000259089	9606.ENSP00000317891	0	0	0	0	0	0.059	0	0.582	0.589
BLK	WDFY4	9606.ENSP00000259089	9606.ENSP00000320563	0	0	0	0	0.323	0.057	0	0.476	0.636
BLK	SP140	9606.ENSP00000259089	9606.ENSP00000375899	0	0	0	0	0.182	0.064	0	0.607	0.673
BLK	IKZF1	9606.ENSP00000259089	9606.ENSP00000331614	0	0	0	0	0.54	0.08	0	0.356	0.704
BLK	STAT4	9606.ENSP00000259089	9606.ENSP00000376134	0	0	0	0	0.061	0.124	0	0.672	0.707
BLK	RUNX1	9606.ENSP00000259089	9606.ENSP00000300305	0	0	0	0	0.064	0	0.9	0	0.902
BLK	LYN	9606.ENSP00000259089	9606.ENSP00000428924	0	0	0.434	0.964	0	0	0.9	0.641	0.903
BLK	PDGFB	9606.ENSP00000259089	9606.ENSP00000330382	0	0	0	0	0	0	0.9	0.083	0.904
BLK	FYN	9606.ENSP00000259089	9606.ENSP00000346671	0	0	0.439	0.955	0	0	0.9	0.537	0.904
BLK	FGR	9606.ENSP00000259089	9606.ENSP00000363117	0	0	0	0.95	0.096	0	0.9	0.447	0.907
BLK	EFNA5	9606.ENSP00000259089	9606.ENSP00000328777	0	0	0	0	0.061	0.186	0.9	0.043	0.917
BLK	PTK2B	9606.ENSP00000259089	9606.ENSP00000380638	0	0	0	0.746	0.114	0.125	0.9	0.266	0.92
BLK	SYK	9606.ENSP00000259089	9606.ENSP00000364907	0	0	0	0.733	0.097	0.064	0.9	0.57	0.921
BLK	PLCG2	9606.ENSP00000259089	9606.ENSP00000482457	0	0	0	0.56	0.061	0.401	0.9	0.372	0.948
BMPR1B	MSX2	9606.ENSP00000401907	9606.ENSP00000239243	0	0	0	0	0.058	0	0	0.619	0.626
BMPR1B	SOX9	9606.ENSP00000401907	9606.ENSP00000245479	0	0	0	0	0.061	0.05	0	0.482	0.497
BMPR1B	TRPC5	9606.ENSP00000401907	9606.ENSP00000262839	0	0	0	0	0.061	0.05	0.8	0	0.806
BMPR1B	NOTCH1	9606.ENSP00000401907	9606.ENSP00000277541	0	0	0	0	0.058	0.131	0	0.339	0.412
BMPR1B	GDF6	9606.ENSP00000401907	9606.ENSP00000287020	0	0	0	0	0	0.492	0.6	0.499	0.889
BMPR1B	NODAL	9606.ENSP00000401907	9606.ENSP00000287139	0	0	0	0	0	0.292	0	0.297	0.481
BMPR1B	SMAD6	9606.ENSP00000401907	9606.ENSP00000288840	0	0	0	0	0	0.47	0.9	0.654	0.98
BMPR1B	SHH	9606.ENSP00000401907	9606.ENSP00000297261	0	0	0	0	0	0.081	0	0.43	0.454
BMPR1B	IGF1	9606.ENSP00000401907	9606.ENSP00000302665	0	0	0	0	0	0.262	0	0.25	0.423
BMPR1B	GREM2	9606.ENSP00000401907	9606.ENSP00000318650	0	0	0	0	0.061	0	0	0.471	0.482
BMPR1B	LIMK1	9606.ENSP00000401907	9606.ENSP00000336740	0	0	0	0.559	0	0	0.8	0.171	0.812
BMPR1B	TRPC6	9606.ENSP00000401907	9606.ENSP00000340913	0	0	0	0	0	0.05	0.8	0.044	0.802
BMPR1B	PRDM6	9606.ENSP00000401907	9606.ENSP00000384725	0	0	0	0	0.055	0.089	0	0.546	0.575
BMPR1B	TSC22D1	9606.ENSP00000401907	9606.ENSP00000397435	0	0	0	0	0	0.381	0	0.113	0.428
BMPR1B	MYO10	9606.ENSP00000401907	9606.ENSP00000421280	0	0	0	0	0.076	0.064	0	0.483	0.514
BOC	CDH2	9606.ENSP00000418663	9606.ENSP00000269141	0	0	0	0	0.088	0.313	0	0.35	0.557
BOC	SHH	9606.ENSP00000418663	9606.ENSP00000297261	0	0	0	0	0	0.3	0.9	0.426	0.956
BOC	CDON	9606.ENSP00000418663	9606.ENSP00000376458	0	0	0	0.859	0.091	0.379	0.8	0.677	0.888
BOP1	IPO5	9606.ENSP00000455106	9606.ENSP00000261574	0	0	0	0	0.582	0	0	0.195	0.649
BOP1	RPL15	9606.ENSP00000455106	9606.ENSP00000309334	0	0	0	0	0.147	0.414	0.9	0.108	0.949
BOP1	TTC4	9606.ENSP00000455106	9606.ENSP00000360329	0	0	0	0	0.51	0	0	0	0.51
BOP1	DDX53	9606.ENSP00000455106	9606.ENSP00000368667	0	0	0	0	0.142	0.215	0	0.392	0.554
BOP1	PRMT8	9606.ENSP00000455106	9606.ENSP00000372067	0	0	0	0	0.51	0	0	0	0.51
BOP1	CTPS2	9606.ENSP00000455106	9606.ENSP00000401264	0	0	0	0	0.664	0	0	0	0.664
BOP1	RPL36A	9606.ENSP00000455106	9606.ENSP00000404375	0	0	0	0	0.066	0	0.9	0	0.902
BOP1	TYW1B	9606.ENSP00000455106	9606.ENSP00000482502	0	0	0	0	0.649	0	0	0.172	0.696
BOP1	WDR18	9606.ENSP00000455106	9606.ENSP00000476117	0	0	0	0.564	0.86	0.26	0.9	0.525	0.991
BPGM	PGD	9606.ENSP00000376840	9606.ENSP00000270776	0	0	0	0	0.078	0	0	0.444	0.465
BPGM	TKTL1	9606.ENSP00000376840	9606.ENSP00000358931	0	0	0	0	0.063	0	0.6	0.191	0.67
BPGM	PFKP	9606.ENSP00000376840	9606.ENSP00000370517	0.076	0	0	0	0.156	0	0	0.352	0.451
BPIFC	SORCS2	9606.ENSP00000380594	9606.ENSP00000422185	0	0	0	0	0	0	0	0.433	0.433
BRCA2	TOX3	9606.ENSP00000369497	9606.ENSP00000219746	0	0	0	0	0.052	0	0	0.63	0.634
BRCA2	OBFC1	9606.ENSP00000369497	9606.ENSP00000224950	0	0	0	0	0.064	0	0	0.447	0.461
BRCA2	CCND1	9606.ENSP00000369497	9606.ENSP00000227507	0	0	0	0	0.061	0	0	0.557	0.566
BRCA2	MAP2K2	9606.ENSP00000369497	9606.ENSP00000262948	0	0	0	0	0	0	0	0.493	0.494
BRCA2	NBN	9606.ENSP00000369497	9606.ENSP00000265433	0	0	0	0	0.062	0	0.9	0.708	0.97
BRCA2	NOTCH1	9606.ENSP00000369497	9606.ENSP00000277541	0	0	0	0	0	0	0	0.45	0.45
BRCA2	CSMD3	9606.ENSP00000369497	9606.ENSP00000297405	0	0	0	0	0	0	0	0.405	0.405
BRCA2	TERT	9606.ENSP00000369497	9606.ENSP00000309572	0	0	0	0	0.065	0	0	0.446	0.459
BRCA2	RMI2	9606.ENSP00000369497	9606.ENSP00000310356	0	0	0	0	0.099	0	0.9	0.296	0.931
BRCA2	PGR	9606.ENSP00000369497	9606.ENSP00000325120	0	0	0	0	0	0	0	0.7	0.7
BRCA2	STAT5A	9606.ENSP00000369497	9606.ENSP00000341208	0	0	0	0	0	0.379	0	0.494	0.672
BRCA2	RET	9606.ENSP00000369497	9606.ENSP00000347942	0	0	0	0	0.063	0	0	0.437	0.45
BRCA2	NHEJ1	9606.ENSP00000369497	9606.ENSP00000349313	0	0	0	0	0	0	0	0.544	0.544
BRCA2	RASSF1	9606.ENSP00000369497	9606.ENSP00000349547	0	0	0	0	0	0	0	0.444	0.444
BRCA2	C1orf86	9606.ENSP00000369497	9606.ENSP00000383710	0	0	0	0	0	0	0	0.473	0.473
BRCA2	ESR1	9606.ENSP00000369497	9606.ENSP00000405330	0	0	0	0	0	0	0	0.708	0.708
BRCA2	UBC	9606.ENSP00000369497	9606.ENSP00000441543	0	0	0	0	0	0	0.9	0.129	0.909
BRCA2	RAD51B	9606.ENSP00000369497	9606.ENSP00000419471	0	0	0	0	0.086	0.721	0.9	0.747	0.992
BRDT	TBPL1	9606.ENSP00000387822	9606.ENSP00000237264	0	0	0	0	0.115	0.173	0	0.345	0.478
BRDT	CHD5	9606.ENSP00000387822	9606.ENSP00000262450	0	0	0	0	0.154	0.185	0	0.676	0.757
BRDT	SMARCA2	9606.ENSP00000387822	9606.ENSP00000265773	0	0	0	0	0.148	0.185	0	0.357	0.514
BRDT	MAGEC1	9606.ENSP00000387822	9606.ENSP00000285879	0	0	0	0	0	0	0	0.51	0.51
BRDT	RPL15	9606.ENSP00000387822	9606.ENSP00000309334	0	0	0	0	0.063	0	0	0.446	0.458
BRDT	RXRG	9606.ENSP00000387822	9606.ENSP00000352900	0	0	0	0	0	0.194	0	0.341	0.446
BRDT	TAF7L	9606.ENSP00000387822	9606.ENSP00000361998	0	0	0	0	0.148	0.34	0	0.233	0.531
BTBD11	NXPH1	9606.ENSP00000280758	9606.ENSP00000384551	0	0	0	0	0.061	0	0	0.423	0.435
BTBD11	CLMN	9606.ENSP00000280758	9606.ENSP00000298912	0	0	0	0	0	0	0	0.473	0.473
BTBD11	FBXO6	9606.ENSP00000280758	9606.ENSP00000365944	0	0	0	0	0	0	0.54	0	0.54
BTC	CCND1	9606.ENSP00000379092	9606.ENSP00000227507	0	0	0	0	0.065	0	0	0.528	0.54
BTC	ENOX1	9606.ENSP00000379092	9606.ENSP00000261488	0	0	0	0	0	0	0	0.477	0.477
BTC	FYN	9606.ENSP00000379092	9606.ENSP00000346671	0	0	0	0	0	0	0.9	0.095	0.905
BTC	PTK6	9606.ENSP00000379092	9606.ENSP00000442460	0	0	0	0	0	0	0.9	0	0.9
BTC	NRG1	9606.ENSP00000379092	9606.ENSP00000384620	0	0	0	0	0	0	0.9	0.609	0.959
BTD	USHBP1	9606.ENSP00000400995	9606.ENSP00000252597	0	0	0	0	0	0	0	0.757	0.757
BTD	C7	9606.ENSP00000400995	9606.ENSP00000322061	0	0	0	0	0	0	0	0.449	0.449
BTD	ZNF703	9606.ENSP00000400995	9606.ENSP00000332325	0	0	0	0	0	0	0	0.406	0.406
BTNL2	NOD2	9606.ENSP00000390613	9606.ENSP00000300589	0	0	0	0	0.062	0	0	0.402	0.415
BTNL2	COL11A2	9606.ENSP00000390613	9606.ENSP00000363840	0	0	0	0	0	0	0	0.441	0.441
BTNL2	NOTCH4	9606.ENSP00000390613	9606.ENSP00000364163	0	0	0	0	0	0	0	0.52	0.52
BTNL2	C6orf10	9606.ENSP00000390613	9606.ENSP00000415517	0	0	0	0	0	0	0	0.725	0.725
C11orf21	TSPAN32	9606.ENSP00000406541	9606.ENSP00000182290	0	0	0	0	0	0	0	0.724	0.724
C11orf21	PRRT1	9606.ENSP00000406541	9606.ENSP00000211413	0	0	0	0	0	0	0	0.732	0.732
C11orf21	OR2L13	9606.ENSP00000406541	9606.ENSP00000355434	0	0	0	0	0	0	0	0.588	0.588
C14orf180	NTNG1	9606.ENSP00000333041	9606.ENSP00000359085	0	0	0	0	0	0	0	0.539	0.539
C14orf180	EGFLAM	9606.ENSP00000333041	9606.ENSP00000346964	0	0	0	0	0	0	0	0.577	0.577
C15orf52	ST8SIA1	9606.ENSP00000453969	9606.ENSP00000379353	0	0	0	0	0	0	0	0.54	0.54
C15orf52	FAM20A	9606.ENSP00000453969	9606.ENSP00000468308	0	0	0	0	0	0	0	0.44	0.44
C15orf59	MDGA2	9606.ENSP00000457205	9606.ENSP00000382178	0	0	0	0	0	0	0	0.452	0.452
C15orf59	SLC23A3	9606.ENSP00000457205	9606.ENSP00000406546	0	0	0	0	0	0	0	0.428	0.428
C15orf59	IQSEC3	9606.ENSP00000457205	9606.ENSP00000437554	0	0	0	0	0	0	0	0.585	0.585
C15orf59	KIAA0513	9606.ENSP00000457205	9606.ENSP00000457408	0	0	0	0	0.062	0	0	0.509	0.519
C16orf97	MYO5B	9606.ENSP00000454664	9606.ENSP00000285039	0	0	0	0	0	0	0	0.43	0.43
C19orf33	SAMD14	9606.ENSP00000301246	9606.ENSP00000424474	0	0	0	0	0	0	0	0.422	0.422
C1QL1	RGS17	9606.ENSP00000253407	9606.ENSP00000356194	0	0	0	0	0.061	0	0	0.389	0.401
C1QL1	NWD2	9606.ENSP00000253407	9606.ENSP00000309501	0	0	0	0	0	0	0	0.412	0.412
C1QL1	YPEL1	9606.ENSP00000253407	9606.ENSP00000342832	0	0	0	0	0	0	0	0.566	0.566
C1orf86	UBC	9606.ENSP00000383710	9606.ENSP00000441543	0	0	0	0	0	0.993	0.9	0.105	0.999
C20orf197	SLC6A18	9606.ENSP00000316457	9606.ENSP00000323549	0	0	0	0	0	0	0	0.447	0.447
C20orf197	TRIM40	9606.ENSP00000316457	9606.ENSP00000379826	0	0	0	0	0	0	0	0.447	0.447
C20orf96	TCP10L	9606.ENSP00000353470	9606.ENSP00000300258	0	0	0	0	0	0	0	0.53	0.53
C20orf96	CLVS1	9606.ENSP00000353470	9606.ENSP00000428402	0	0	0	0	0	0	0	0.427	0.426
C20orf96	REEP1	9606.ENSP00000353470	9606.ENSP00000438346	0	0	0	0	0	0	0	0.427	0.427
C21orf58	FAM120C	9606.ENSP00000291691	9606.ENSP00000364324	0	0	0	0	0	0	0	0.41	0.41
C21orf58	PCBP3	9606.ENSP00000291691	9606.ENSP00000383168	0	0	0	0	0	0	0	0.415	0.414
C21orf58	RNF207	9606.ENSP00000291691	9606.ENSP00000367173	0	0	0	0	0	0	0	0.444	0.444
C21orf58	KLHDC7A	9606.ENSP00000291691	9606.ENSP00000383505	0	0	0	0	0	0	0	0.517	0.517
C2CD2	TSPEAR	9606.ENSP00000369853	9606.ENSP00000321987	0	0	0	0	0	0	0	0.572	0.572
C2CD2	FAM120C	9606.ENSP00000369853	9606.ENSP00000364324	0	0	0	0	0	0	0	0.413	0.412
C2CD3	YWHAG	9606.ENSP00000334379	9606.ENSP00000306330	0	0	0	0	0	0	0.9	0.383	0.935
C2CD3	CEP104	9606.ENSP00000334379	9606.ENSP00000367476	0	0	0	0	0	0	0	0.477	0.477
C2CD3	HAUS7	9606.ENSP00000334379	9606.ENSP00000359230	0	0	0	0	0.058	0	0.9	0	0.901
C2CD3	NPHP4	9606.ENSP00000334379	9606.ENSP00000367398	0	0	0	0	0	0	0.9	0.579	0.956
C2CD5	MYO1C	9606.ENSP00000443204	9606.ENSP00000352834	0	0	0	0	0.052	0	0.9	0.251	0.922
C2CD5	TPK1	9606.ENSP00000443204	9606.ENSP00000353165	0	0	0	0	0.065	0	0	0.442	0.456
C2orf81	CHPF	9606.ENSP00000290390	9606.ENSP00000243776	0	0	0	0	0	0	0	0.479	0.479
C3orf18	SH2D3C	9606.ENSP00000349732	9606.ENSP00000317817	0	0	0	0	0	0	0	0.424	0.424
C4BPA	NFKB1	9606.ENSP00000356037	9606.ENSP00000226574	0	0	0	0	0	0	0.9	0	0.9
C4BPA	RB1	9606.ENSP00000356037	9606.ENSP00000267163	0	0	0	0	0	0	0	0.442	0.442
C4BPA	SMR3B	9606.ENSP00000356037	9606.ENSP00000302400	0	0	0	0	0	0	0	0.492	0.491
C6orf10	ZNF804B	9606.ENSP00000415517	9606.ENSP00000329638	0	0	0	0	0	0	0	0.479	0.479
C6orf10	NOTCH4	9606.ENSP00000415517	9606.ENSP00000364163	0	0	0	0	0	0	0	0.56	0.56
C6orf10	HLA-DQB2	9606.ENSP00000415517	9606.ENSP00000390431	0	0	0	0	0	0	0	0.512	0.512
C6orf10	KIAA1324L	9606.ENSP00000415517	9606.ENSP00000413445	0	0	0	0	0	0	0	0.447	0.447
C7	SPG7	9606.ENSP00000322061	9606.ENSP00000268704	0	0	0	0	0	0	0.9	0	0.9
C7orf49	SOX9	9606.ENSP00000376823	9606.ENSP00000245479	0	0	0	0	0	0	0	0.401	0.4
C8orf88	ZIC1	9606.ENSP00000454561	9606.ENSP00000282928	0	0	0	0	0	0	0	0.5	0.499
C9orf152	KIAA0040	9606.ENSP00000383456	9606.ENSP00000464040	0	0	0	0	0	0	0	0.475	0.475
C9orf152	ZNF385B	9606.ENSP00000383456	9606.ENSP00000386845	0	0	0	0	0	0	0	0.497	0.497
C9orf171	FRAS1	9606.ENSP00000343290	9606.ENSP00000326330	0	0	0	0	0	0	0	0.419	0.418
C9orf171	FAM65B	9606.ENSP00000343290	9606.ENSP00000482957	0	0	0	0	0	0	0	0.446	0.446
C9orf171	MYCT1	9606.ENSP00000343290	9606.ENSP00000356214	0	0	0	0	0	0	0	0.473	0.473
C9orf91	TNFSF8	9606.ENSP00000288502	9606.ENSP00000223795	0	0	0	0	0	0	0	0.425	0.424
C9orf91	ZNF618	9606.ENSP00000288502	9606.ENSP00000288466	0	0	0	0	0	0	0	0.678	0.678
CA10	CACNG3	9606.ENSP00000405388	9606.ENSP00000005284	0	0	0	0	0.447	0	0	0.056	0.456
CA10	NCAN	9606.ENSP00000405388	9606.ENSP00000252575	0	0	0	0	0.439	0	0	0	0.439
CA10	CHL1	9606.ENSP00000405388	9606.ENSP00000256509	0	0	0	0	0.307	0.157	0	0.198	0.491
CA10	GABRB2	9606.ENSP00000405388	9606.ENSP00000274547	0	0	0	0	0.461	0	0	0.054	0.468
CA10	CLVS2	9606.ENSP00000405388	9606.ENSP00000275162	0	0	0	0	0.486	0	0	0	0.486
CA10	NGB	9606.ENSP00000405388	9606.ENSP00000298352	0	0	0	0	0.533	0	0	0	0.533
CA10	CA4	9606.ENSP00000405388	9606.ENSP00000300900	0	0	0.439	0.675	0.128	0	0	0.781	0.435
CA10	GRM5	9606.ENSP00000405388	9606.ENSP00000306138	0	0	0	0	0.507	0	0	0	0.507
CA10	SNCB	9606.ENSP00000405388	9606.ENSP00000308057	0	0	0	0	0.532	0	0	0	0.532
CA10	RBFOX1	9606.ENSP00000405388	9606.ENSP00000309117	0	0	0	0	0.53	0	0	0.305	0.66
CA10	RIT2	9606.ENSP00000405388	9606.ENSP00000321805	0	0	0	0	0.507	0	0	0	0.507
CA10	CNTN2	9606.ENSP00000405388	9606.ENSP00000330633	0	0	0	0	0.516	0.157	0	0.086	0.595
CA10	OPCML	9606.ENSP00000405388	9606.ENSP00000330862	0	0	0	0	0.535	0	0	0	0.535
CA10	OLFM3	9606.ENSP00000405388	9606.ENSP00000345192	0	0	0	0	0.483	0	0	0	0.483
CA10	SORCS3	9606.ENSP00000405388	9606.ENSP00000358715	0	0	0	0	0.381	0	0	0.182	0.472
CA10	HPCAL4	9606.ENSP00000405388	9606.ENSP00000361935	0	0	0	0	0.424	0	0	0.136	0.481
CA10	HPCA	9606.ENSP00000405388	9606.ENSP00000362566	0	0	0	0	0.485	0	0	0	0.485
CA10	SLC39A12	9606.ENSP00000405388	9606.ENSP00000366586	0	0	0	0	0.41	0	0	0	0.41
CA10	SH3GL2	9606.ENSP00000405388	9606.ENSP00000369981	0	0	0	0	0.444	0	0	0.05	0.45
CA10	MAG	9606.ENSP00000405388	9606.ENSP00000376048	0	0	0	0	0.489	0	0	0	0.489
CA10	CADM2	9606.ENSP00000405388	9606.ENSP00000384193	0	0	0	0	0.412	0	0	0	0.412
CA10	NXPH1	9606.ENSP00000405388	9606.ENSP00000384551	0	0	0	0	0.432	0	0	0	0.432
CA10	NRXN1	9606.ENSP00000405388	9606.ENSP00000385142	0	0	0	0	0.381	0	0	0.187	0.476
CA10	CTNNA3	9606.ENSP00000405388	9606.ENSP00000389714	0	0	0	0	0.289	0	0	0.332	0.504
CA10	GABRA1	9606.ENSP00000405388	9606.ENSP00000393097	0	0	0	0	0.445	0	0	0	0.445
CA10	SLC4A4	9606.ENSP00000405388	9606.ENSP00000393557	0	0	0	0	0.155	0.068	0	0.513	0.583
CA10	CNTN1	9606.ENSP00000405388	9606.ENSP00000447006	0	0	0	0	0.352	0.157	0	0.086	0.457
CA10	STMN2	9606.ENSP00000405388	9606.ENSP00000429243	0	0	0	0	0.422	0	0	0.222	0.531
CA10	SYNPR	9606.ENSP00000405388	9606.ENSP00000418994	0	0	0	0	0.532	0	0	0.103	0.562
CA4	TMEM132D	9606.ENSP00000300900	9606.ENSP00000408581	0	0	0	0	0.091	0	0	0.369	0.402
CA4	CDK18	9606.ENSP00000300900	9606.ENSP00000423665	0	0	0	0	0.076	0.39	0	0.049	0.417
CA4	CTGF	9606.ENSP00000300900	9606.ENSP00000356954	0	0	0	0	0	0	0	0.425	0.425
CA4	MAPT	9606.ENSP00000300900	9606.ENSP00000340820	0	0	0	0	0.082	0	0	0.416	0.441
CA4	CLDN5	9606.ENSP00000300900	9606.ENSP00000385477	0	0	0	0	0.197	0	0	0.351	0.457
CA4	IP6K1	9606.ENSP00000300900	9606.ENSP00000482032	0	0	0	0	0	0	0	0.468	0.468
CA4	RBFOX3	9606.ENSP00000300900	9606.ENSP00000463653	0	0	0	0	0.065	0	0	0.528	0.539
CA4	SLC4A4	9606.ENSP00000300900	9606.ENSP00000393557	0	0	0	0	0.104	0.472	0	0.658	0.824
CABLES1	GATA4	9606.ENSP00000256925	9606.ENSP00000334458	0	0	0	0	0	0	0	0.417	0.416
CABLES1	GPR126	9606.ENSP00000256925	9606.ENSP00000356581	0	0	0	0	0	0	0	0.508	0.508
CABLES1	TP73	9606.ENSP00000256925	9606.ENSP00000367545	0	0	0	0	0	0.454	0	0.2	0.545
CABLES1	DLEU7	9606.ENSP00000256925	9606.ENSP00000420976	0	0	0	0	0	0	0	0.589	0.589
CABLES1	CDK18	9606.ENSP00000256925	9606.ENSP00000423665	0	0	0	0	0.083	0	0	0.716	0.729
CABLES1	CDH2	9606.ENSP00000256925	9606.ENSP00000269141	0	0	0	0	0	0	0.9	0.047	0.9
CABLES1	ROBO1	9606.ENSP00000256925	9606.ENSP00000420321	0	0	0	0	0	0	0.9	0	0.9
CACNA1A	CACNG3	9606.ENSP00000353362	9606.ENSP00000005284	0	0	0	0	0.345	0	0.36	0.397	0.725
CACNA1A	SLC17A7	9606.ENSP00000353362	9606.ENSP00000221485	0	0	0	0	0.229	0	0	0.307	0.443
CACNA1A	STX1A	9606.ENSP00000353362	9606.ENSP00000222812	0	0	0	0	0.116	0.089	0	0.406	0.48
CACNA1A	PXDN	9606.ENSP00000353362	9606.ENSP00000252804	0	0	0	0	0	0	0	0.632	0.632
CACNA1A	UNC79	9606.ENSP00000353362	9606.ENSP00000256339	0	0	0	0	0.268	0.261	0	0.231	0.548
CACNA1A	UNC13C	9606.ENSP00000353362	9606.ENSP00000260323	0	0	0	0	0.378	0	0	0.144	0.445
CACNA1A	SYT1	9606.ENSP00000353362	9606.ENSP00000261205	0	0	0	0	0.194	0.413	0	0.452	0.719
CACNA1A	CACNG4	9606.ENSP00000353362	9606.ENSP00000262138	0	0	0	0	0.063	0	0.36	0.207	0.483
CACNA1A	KCNH2	9606.ENSP00000353362	9606.ENSP00000262186	0	0	0	0	0.063	0.128	0	0.332	0.407
CACNA1A	LPO	9606.ENSP00000353362	9606.ENSP00000262290	0	0	0	0	0	0	0	0.626	0.626
CACNA1A	RASGRF2	9606.ENSP00000353362	9606.ENSP00000265080	0	0	0	0	0.062	0	0.6	0.063	0.617
CACNA1A	SLC1A3	9606.ENSP00000353362	9606.ENSP00000265113	0	0	0	0	0.09	0	0	0.511	0.536
CACNA1A	CACNA1C	9606.ENSP00000353362	9606.ENSP00000266376	0	0	0	0.859	0.082	0	0.8	0.784	0.829
CACNA1A	GNAQ	9606.ENSP00000353362	9606.ENSP00000286548	0	0	0	0	0.055	0	0.9	0.103	0.907
CACNA1A	CACNA1D	9606.ENSP00000353362	9606.ENSP00000288139	0	0	0	0.857	0.125	0	0.36	0.77	0.479
CACNA1A	SCN1A	9606.ENSP00000353362	9606.ENSP00000303540	0	0	0	0.612	0.213	0.13	0	0.741	0.488
CACNA1A	PRKCB	9606.ENSP00000353362	9606.ENSP00000305355	0	0	0	0	0.09	0	0.8	0.056	0.813
CACNA1A	GABRB3	9606.ENSP00000353362	9606.ENSP00000308725	0	0	0	0	0.185	0	0	0.369	0.464
CACNA1A	KCND3	9606.ENSP00000353362	9606.ENSP00000319591	0	0	0	0	0.165	0.069	0	0.545	0.615
CACNA1A	PDE4B	9606.ENSP00000353362	9606.ENSP00000332116	0	0	0	0	0.077	0	0.36	0.075	0.406
CACNA1A	PDE4D	9606.ENSP00000353362	9606.ENSP00000345502	0	0	0	0	0.077	0	0.36	0.078	0.408
CACNA1A	CACNA2D1	9606.ENSP00000353362	9606.ENSP00000349320	0	0	0	0	0.106	0.284	0.36	0.567	0.799
CACNA1A	KCNQ2	9606.ENSP00000353362	9606.ENSP00000352035	0	0	0	0	0.17	0.069	0	0.529	0.605
CACNA1A	KCTD16	9606.ENSP00000353362	9606.ENSP00000426548	0	0	0	0	0.15	0	0	0.326	0.403
CACNA1A	SYT2	9606.ENSP00000353362	9606.ENSP00000356236	0	0	0	0	0.172	0.084	0	0.283	0.409
CACNA1A	NAV1	9606.ENSP00000353362	9606.ENSP00000356265	0	0	0	0	0.084	0	0	0.384	0.412
CACNA1A	CACNA1S	9606.ENSP00000353362	9606.ENSP00000355192	0	0	0	0.88	0	0	0.36	0.746	0.416
CACNA1A	LGI1	9606.ENSP00000353362	9606.ENSP00000360472	0	0	0	0	0.293	0	0	0.213	0.419
CACNA1A	CELF4	9606.ENSP00000353362	9606.ENSP00000410584	0	0	0	0	0.366	0	0	0.123	0.421
CACNA1A	GABBR1	9606.ENSP00000353362	9606.ENSP00000366233	0	0	0	0	0.091	0.157	0	0.316	0.43
CACNA1A	ST3GAL4	9606.ENSP00000353362	9606.ENSP00000436047	0	0	0	0	0	0.086	0	0.416	0.443
CACNA1A	KCNN3	9606.ENSP00000353362	9606.ENSP00000481848	0	0	0	0	0.096	0	0	0.41	0.444
CACNA1A	RBFOX3	9606.ENSP00000353362	9606.ENSP00000463653	0	0	0	0	0.378	0	0	0.161	0.456
CACNA1A	NCALD	9606.ENSP00000353362	9606.ENSP00000379256	0	0	0	0	0.351	0.185	0	0.063	0.461
CACNA1A	CDKL5	9606.ENSP00000353362	9606.ENSP00000369325	0	0	0	0	0.255	0	0	0.312	0.465
CACNA1A	NRXN1	9606.ENSP00000353362	9606.ENSP00000385142	0	0	0	0	0.348	0	0	0.217	0.467
CACNA1A	GRIN2B	9606.ENSP00000353362	9606.ENSP00000477455	0	0	0	0	0.231	0.069	0	0.325	0.475
CACNA1A	CAMK2B	9606.ENSP00000353362	9606.ENSP00000379098	0	0	0	0	0.313	0.157	0	0.17	0.477
CACNA1A	DPP6	9606.ENSP00000353362	9606.ENSP00000367001	0	0	0	0	0.462	0	0	0.077	0.482
CACNA1A	HPCA	9606.ENSP00000353362	9606.ENSP00000362566	0	0	0	0	0.229	0.185	0	0.258	0.493
CACNA1A	RYR2	9606.ENSP00000353362	9606.ENSP00000355533	0	0	0	0	0.137	0.185	0	0.347	0.5
CACNA1A	UNC80	9606.ENSP00000353362	9606.ENSP00000391088	0	0	0	0	0.233	0.26	0	0.209	0.512
CACNA1A	HPCAL4	9606.ENSP00000353362	9606.ENSP00000361935	0	0	0	0	0.159	0.185	0	0.37	0.53
CACNA1A	KCNQ3	9606.ENSP00000353362	9606.ENSP00000373648	0	0	0	0	0.131	0.069	0	0.473	0.536
CACNA1A	CAMK2A	9606.ENSP00000353362	9606.ENSP00000381412	0	0	0	0	0.296	0.266	0	0.212	0.558
CACNA1A	GABRA1	9606.ENSP00000353362	9606.ENSP00000393097	0	0	0	0	0.36	0	0	0.35	0.566
CACNA1A	CACNA1I	9606.ENSP00000353362	9606.ENSP00000385019	0	0	0	0.634	0.134	0	0.36	0.724	0.573
CACNA1A	KLHL1	9606.ENSP00000353362	9606.ENSP00000367075	0	0	0	0	0.157	0.386	0	0.286	0.599
CACNA1A	GNG4	9606.ENSP00000353362	9606.ENSP00000375727	0	0	0	0	0.099	0	0.6	0	0.624
CACNA1A	RASGRP3	9606.ENSP00000353362	9606.ENSP00000384192	0	0	0	0	0.095	0	0.6	0.05	0.626
CACNA1A	GNG7	9606.ENSP00000353362	9606.ENSP00000371594	0	0	0	0	0.109	0	0.6	0	0.628
CACNA1A	RIMS1	9606.ENSP00000353362	9606.ENSP00000428417	0	0	0	0	0.231	0.261	0	0.629	0.77
CACNA1A	CACNA1B	9606.ENSP00000353362	9606.ENSP00000360423	0	0	0	0.962	0.181	0	0.8	0.906	0.835
CACNA1A	CACNA2D4	9606.ENSP00000353362	9606.ENSP00000372169	0	0	0	0	0.087	0.284	0.36	0.673	0.845
CACNA1A	CACNA1E	9606.ENSP00000353362	9606.ENSP00000356545	0	0	0	0.953	0.237	0	0.8	0.881	0.847
CACNA1A	CACNA2D3	9606.ENSP00000353362	9606.ENSP00000419101	0	0	0	0	0.087	0.284	0.9	0.58	0.968
CACNA1B	CACNG3	9606.ENSP00000360423	9606.ENSP00000005284	0	0	0	0	0.295	0	0.72	0.321	0.854
CACNA1B	STX1A	9606.ENSP00000360423	9606.ENSP00000222812	0	0	0	0	0.15	0.089	0	0.499	0.578
CACNA1B	PXDN	9606.ENSP00000360423	9606.ENSP00000252804	0	0	0	0	0	0	0	0.61	0.61
CACNA1B	UNC79	9606.ENSP00000360423	9606.ENSP00000256339	0	0	0	0	0.216	0.261	0	0.223	0.511
CACNA1B	SYT1	9606.ENSP00000360423	9606.ENSP00000261205	0	0	0	0	0.231	0.261	0	0.472	0.674
CACNA1B	CACNG4	9606.ENSP00000360423	9606.ENSP00000262138	0	0	0	0	0.097	0	0.36	0.287	0.552
CACNA1B	KCNH2	9606.ENSP00000360423	9606.ENSP00000262186	0	0	0	0	0.108	0.128	0	0.444	0.53
CACNA1B	LPO	9606.ENSP00000360423	9606.ENSP00000262290	0	0	0	0	0	0	0	0.561	0.561
CACNA1B	SYP	9606.ENSP00000360423	9606.ENSP00000263233	0	0	0	0	0.229	0	0	0.27	0.413
CACNA1B	RASGRF2	9606.ENSP00000360423	9606.ENSP00000265080	0	0	0	0	0.09	0	0.6	0.052	0.624
CACNA1B	CACNA1C	9606.ENSP00000360423	9606.ENSP00000266376	0	0	0	0.862	0.09	0	0.72	0.821	0.764
CACNA1B	GABRB2	9606.ENSP00000360423	9606.ENSP00000274547	0	0	0	0	0.277	0	0	0.21	0.405
CACNA1B	CACNA1D	9606.ENSP00000360423	9606.ENSP00000288139	0	0	0	0.859	0.061	0	0.72	0.791	0.756
CACNA1B	GRM5	9606.ENSP00000360423	9606.ENSP00000306138	0	0	0	0	0.3	0	0	0.301	0.49
CACNA1B	KCNJ4	9606.ENSP00000360423	9606.ENSP00000306497	0	0	0	0	0.299	0.084	0	0.222	0.457
CACNA1B	KCND3	9606.ENSP00000360423	9606.ENSP00000319591	0	0	0	0	0.119	0.069	0	0.332	0.405
CACNA1B	OPCML	9606.ENSP00000360423	9606.ENSP00000330862	0	0	0	0	0.325	0	0	0.189	0.43
CACNA1B	PDE4B	9606.ENSP00000360423	9606.ENSP00000332116	0	0	0	0	0.077	0	0.54	0.071	0.571
CACNA1B	OPRL1	9606.ENSP00000360423	9606.ENSP00000336764	0	0	0	0	0.099	0.057	0	0.423	0.466
CACNA1B	PDE4D	9606.ENSP00000360423	9606.ENSP00000345502	0	0	0	0	0.077	0	0.54	0.071	0.571
CACNA1B	CACNA2D1	9606.ENSP00000360423	9606.ENSP00000349320	0	0	0	0	0.141	0.284	0.72	0.491	0.9
CACNA1B	KCNQ2	9606.ENSP00000360423	9606.ENSP00000352035	0	0	0	0	0.349	0.069	0	0.4	0.605
CACNA1B	CACNA1S	9606.ENSP00000360423	9606.ENSP00000355192	0	0	0	0.884	0	0	0.72	0.741	0.743
CACNA1B	RYR2	9606.ENSP00000360423	9606.ENSP00000355533	0	0	0	0	0.197	0.185	0	0.323	0.518
CACNA1B	SYT2	9606.ENSP00000360423	9606.ENSP00000356236	0	0	0	0	0.213	0.084	0	0.285	0.44
CACNA1B	NAV1	9606.ENSP00000360423	9606.ENSP00000356265	0	0	0	0	0.061	0	0	0.402	0.414
CACNA1B	CACNA1E	9606.ENSP00000360423	9606.ENSP00000356545	0	0	0	0.948	0.217	0	0.8	0.928	0.844
CACNA1B	KCNA3	9606.ENSP00000360423	9606.ENSP00000358784	0	0	0	0	0.063	0.124	0	0.349	0.419
CACNA1B	KCNQ3	9606.ENSP00000360423	9606.ENSP00000373648	0	0	0	0	0.16	0.069	0	0.298	0.403
CACNA1B	CAMK2B	9606.ENSP00000360423	9606.ENSP00000379098	0	0	0	0	0.179	0.157	0	0.211	0.407
CACNA1B	GRIN2B	9606.ENSP00000360423	9606.ENSP00000477455	0	0	0	0	0.171	0.069	0	0.296	0.41
CACNA1B	RBFOX3	9606.ENSP00000360423	9606.ENSP00000463653	0	0	0	0	0.197	0	0	0.298	0.413
CACNA1B	GABRA1	9606.ENSP00000360423	9606.ENSP00000393097	0	0	0	0	0.287	0	0	0.25	0.443
CACNA1B	OPRM1	9606.ENSP00000360423	9606.ENSP00000394624	0	0	0	0	0.061	0.057	0	0.423	0.444
CACNA1B	CAMK2A	9606.ENSP00000360423	9606.ENSP00000381412	0	0	0	0	0.231	0.193	0	0.178	0.445
CACNA1B	UNC80	9606.ENSP00000360423	9606.ENSP00000391088	0	0	0	0	0.144	0.26	0	0.194	0.445
CACNA1B	HPCAL4	9606.ENSP00000360423	9606.ENSP00000361935	0	0	0	0	0.232	0.185	0	0.203	0.457
CACNA1B	HPCA	9606.ENSP00000360423	9606.ENSP00000362566	0	0	0	0	0.315	0.185	0	0.13	0.472
CACNA1B	CHRM2	9606.ENSP00000360423	9606.ENSP00000399745	0	0	0	0	0.074	0	0	0.478	0.496
CACNA1B	GABBR1	9606.ENSP00000360423	9606.ENSP00000366233	0	0	0	0	0.124	0.157	0	0.445	0.554
CACNA1B	CACNA1I	9606.ENSP00000360423	9606.ENSP00000385019	0	0	0	0.643	0.174	0	0.36	0.732	0.591
CACNA1B	GNG7	9606.ENSP00000360423	9606.ENSP00000371594	0	0	0	0	0.098	0	0.6	0	0.623
CACNA1B	GNG4	9606.ENSP00000360423	9606.ENSP00000375727	0	0	0	0	0.099	0	0.6	0	0.624
CACNA1B	RASGRP3	9606.ENSP00000360423	9606.ENSP00000384192	0	0	0	0	0.061	0	0.6	0.083	0.625
CACNA1B	TEX40	9606.ENSP00000360423	9606.ENSP00000443917	0	0	0	0	0	0	0.72	0.055	0.724
CACNA1B	RIMS1	9606.ENSP00000360423	9606.ENSP00000428417	0	0	0	0	0.189	0.433	0	0.597	0.798
CACNA1B	CACNA2D4	9606.ENSP00000360423	9606.ENSP00000372169	0	0	0	0	0.087	0.284	0.72	0.351	0.865
CACNA1B	CACNA2D3	9606.ENSP00000360423	9606.ENSP00000419101	0	0	0	0	0.131	0.284	0.9	0.225	0.945
CACNA1C	CACNG3	9606.ENSP00000266376	9606.ENSP00000005284	0	0	0	0	0.095	0	0.9	0.097	0.911
CACNA1C	STX1A	9606.ENSP00000266376	9606.ENSP00000222812	0	0	0	0	0.116	0.089	0.9	0.372	0.942
CACNA1C	NCAN	9606.ENSP00000266376	9606.ENSP00000252575	0	0	0	0	0.076	0	0	0.473	0.492
CACNA1C	UNC79	9606.ENSP00000266376	9606.ENSP00000256339	0	0	0	0	0.135	0.261	0	0.208	0.45
CACNA1C	KCNMB4	9606.ENSP00000266376	9606.ENSP00000258111	0	0	0	0	0.061	0	0.6	0.169	0.66
CACNA1C	SLC6A4	9606.ENSP00000266376	9606.ENSP00000261707	0	0	0	0	0	0.07	0	0.434	0.451
CACNA1C	CACNG4	9606.ENSP00000266376	9606.ENSP00000262138	0	0	0	0	0.061	0	0.9	0.266	0.925
CACNA1C	KCNH2	9606.ENSP00000266376	9606.ENSP00000262186	0	0	0	0	0.097	0.128	0	0.763	0.797
CACNA1C	TRPC5	9606.ENSP00000266376	9606.ENSP00000262839	0	0	0	0	0.082	0	0	0.384	0.411
CACNA1C	RASGRF2	9606.ENSP00000266376	9606.ENSP00000265080	0	0	0	0	0.095	0	0.6	0.097	0.644
CACNA1C	KCNIP1	9606.ENSP00000266376	9606.ENSP00000414886	0	0	0	0	0.107	0.185	0	0.245	0.402
CACNA1C	FGF12	9606.ENSP00000266376	9606.ENSP00000413496	0	0	0	0	0.062	0	0	0.393	0.407
CACNA1C	TRPC6	9606.ENSP00000266376	9606.ENSP00000340913	0	0	0	0	0.061	0	0	0.4	0.413
CACNA1C	DMD	9606.ENSP00000266376	9606.ENSP00000354923	0	0	0	0	0.063	0	0	0.4	0.414
CACNA1C	NKX2-5	9606.ENSP00000266376	9606.ENSP00000327758	0	0	0	0	0	0	0	0.417	0.416
CACNA1C	TBX5	9606.ENSP00000266376	9606.ENSP00000309913	0	0	0	0	0.076	0	0	0.403	0.425
CACNA1C	GRIK2	9606.ENSP00000266376	9606.ENSP00000397026	0	0	0	0	0.088	0.129	0	0.335	0.426
CACNA1C	CNTNAP2	9606.ENSP00000266376	9606.ENSP00000354778	0	0	0	0	0.062	0	0	0.42	0.433
CACNA1C	KCNQ2	9606.ENSP00000266376	9606.ENSP00000352035	0	0	0	0	0.088	0.069	0	0.398	0.444
CACNA1C	GRIN2B	9606.ENSP00000266376	9606.ENSP00000477455	0	0	0	0	0.088	0.069	0	0.399	0.445
CACNA1C	KCNN3	9606.ENSP00000266376	9606.ENSP00000481848	0	0	0	0	0.084	0	0	0.483	0.506
CACNA1C	KCNJ4	9606.ENSP00000266376	9606.ENSP00000306497	0	0	0	0	0.088	0.084	0	0.466	0.514
CACNA1C	NRXN1	9606.ENSP00000266376	9606.ENSP00000385142	0	0	0	0	0.119	0	0	0.478	0.521
CACNA1C	DISC1	9606.ENSP00000266376	9606.ENSP00000355593	0	0	0	0	0	0	0	0.529	0.529
CACNA1C	KCNA3	9606.ENSP00000266376	9606.ENSP00000358784	0	0	0	0	0.063	0.124	0	0.477	0.534
CACNA1C	NAV1	9606.ENSP00000266376	9606.ENSP00000356265	0	0	0	0	0.078	0	0	0.536	0.555
CACNA1C	CACNA1I	9606.ENSP00000266376	9606.ENSP00000385019	0	0	0	0.648	0.113	0	0.36	0.75	0.562
CACNA1C	CSMD1	9606.ENSP00000266376	9606.ENSP00000430733	0	0	0	0	0.062	0	0	0.553	0.563
CACNA1C	RASGRP3	9606.ENSP00000266376	9606.ENSP00000384192	0	0	0	0	0.061	0	0.6	0.064	0.617
CACNA1C	PDE4B	9606.ENSP00000266376	9606.ENSP00000332116	0	0	0	0	0.077	0	0.54	0.192	0.627
CACNA1C	CREB5	9606.ENSP00000266376	9606.ENSP00000350359	0	0	0	0	0.049	0	0	0.631	0.634
CACNA1C	PDE4D	9606.ENSP00000266376	9606.ENSP00000345502	0	0	0	0	0.077	0	0.54	0.251	0.654
CACNA1C	PPP2R2C	9606.ENSP00000266376	9606.ENSP00000335083	0	0	0	0	0.082	0	0.6	0.138	0.656
CACNA1C	RIMS1	9606.ENSP00000266376	9606.ENSP00000428417	0	0	0	0	0.096	0.396	0	0.454	0.676
CACNA1C	OXTR	9606.ENSP00000266376	9606.ENSP00000324270	0	0	0	0	0.061	0.057	0.6	0.223	0.688
CACNA1C	TENM4	9606.ENSP00000266376	9606.ENSP00000278550	0	0	0	0	0.096	0	0	0.669	0.688
CACNA1C	ZNF804A	9606.ENSP00000266376	9606.ENSP00000303252	0	0	0	0	0.061	0	0	0.703	0.709
CACNA1C	STIM1	9606.ENSP00000266376	9606.ENSP00000478059	0	0	0	0	0	0	0	0.716	0.717
CACNA1C	ORAI1	9606.ENSP00000266376	9606.ENSP00000480616	0	0	0	0	0	0	0	0.718	0.718
CACNA1C	TEX40	9606.ENSP00000266376	9606.ENSP00000443917	0	0	0	0	0	0	0.72	0.055	0.724
CACNA1C	HTR2A	9606.ENSP00000266376	9606.ENSP00000437737	0	0	0	0	0.107	0.057	0.6	0.295	0.73
CACNA1C	KCND3	9606.ENSP00000266376	9606.ENSP00000319591	0	0	0	0	0.114	0.069	0	0.728	0.756
CACNA1C	CAMK2B	9606.ENSP00000266376	9606.ENSP00000379098	0	0	0	0	0.09	0.157	0.6	0.306	0.758
CACNA1C	CACNA1E	9606.ENSP00000266376	9606.ENSP00000356545	0	0	0	0.856	0.088	0	0.72	0.771	0.763
CACNA1C	CAMK2A	9606.ENSP00000266376	9606.ENSP00000381412	0	0	0	0	0.118	0.157	0.6	0.364	0.785
CACNA1C	RYR2	9606.ENSP00000266376	9606.ENSP00000355533	0	0	0	0	0.137	0.523	0	0.775	0.899
CACNA1C	CACNA1S	9606.ENSP00000266376	9606.ENSP00000355192	0	0	0	0.965	0	0	0.9	0.805	0.902
CACNA1C	CACNA1D	9606.ENSP00000266376	9606.ENSP00000288139	0	0	0	0.967	0.061	0	0.9	0.907	0.905
CACNA1C	GNG4	9606.ENSP00000266376	9606.ENSP00000375727	0	0	0	0	0.061	0	0.9	0.079	0.906
CACNA1C	GNG7	9606.ENSP00000266376	9606.ENSP00000371594	0	0	0	0	0.074	0	0.9	0.104	0.909
CACNA1C	CACNA2D3	9606.ENSP00000266376	9606.ENSP00000419101	0	0	0	0	0.12	0.284	0.9	0.347	0.953
CACNA1C	CACNA2D4	9606.ENSP00000266376	9606.ENSP00000372169	0	0	0	0	0.087	0.284	0.9	0.57	0.968
CACNA1C	CACNA2D1	9606.ENSP00000266376	9606.ENSP00000349320	0	0	0	0	0.141	0.325	0.9	0.749	0.983
CACNA1D	CACNG3	9606.ENSP00000288139	9606.ENSP00000005284	0	0	0	0	0.062	0	0.9	0.5	0.949
CACNA1D	STX1A	9606.ENSP00000288139	9606.ENSP00000222812	0	0	0	0	0.116	0.472	0.9	0.343	0.965
CACNA1D	UNC79	9606.ENSP00000288139	9606.ENSP00000256339	0	0	0	0	0.131	0.261	0	0.204	0.444
CACNA1D	KCNMB4	9606.ENSP00000288139	9606.ENSP00000258111	0	0	0	0	0	0	0.6	0.064	0.609
CACNA1D	SYT1	9606.ENSP00000288139	9606.ENSP00000261205	0	0	0	0	0.064	0.084	0	0.517	0.549
CACNA1D	CACNG4	9606.ENSP00000288139	9606.ENSP00000262138	0	0	0	0	0.061	0	0.9	0.574	0.956
CACNA1D	KCNH2	9606.ENSP00000288139	9606.ENSP00000262186	0	0	0	0	0.063	0.128	0	0.406	0.472
CACNA1D	RASGRF2	9606.ENSP00000288139	9606.ENSP00000265080	0	0	0	0	0.062	0	0.6	0.123	0.642
CACNA1D	CREB5	9606.ENSP00000288139	9606.ENSP00000350359	0	0	0	0	0.049	0	0	0.432	0.437
CACNA1D	KCNN3	9606.ENSP00000288139	9606.ENSP00000481848	0	0	0	0	0.063	0	0	0.456	0.468
CACNA1D	RIMS1	9606.ENSP00000288139	9606.ENSP00000428417	0	0	0	0	0.062	0.068	0	0.472	0.498
CACNA1D	KCND3	9606.ENSP00000288139	9606.ENSP00000319591	0	0	0	0	0.062	0.069	0	0.481	0.507
CACNA1D	CACNA1I	9606.ENSP00000288139	9606.ENSP00000385019	0	0	0	0.64	0.08	0	0.36	0.751	0.549
CACNA1D	PDE4B	9606.ENSP00000288139	9606.ENSP00000332116	0	0	0	0	0.077	0	0.54	0.071	0.571
CACNA1D	PDE4D	9606.ENSP00000288139	9606.ENSP00000345502	0	0	0	0	0.077	0	0.54	0.143	0.604
CACNA1D	PPP2R2C	9606.ENSP00000288139	9606.ENSP00000335083	0	0	0	0	0.062	0	0.6	0	0.608
CACNA1D	SYT2	9606.ENSP00000288139	9606.ENSP00000356236	0	0	0	0	0.064	0.084	0	0.59	0.618
CACNA1D	RASGRP3	9606.ENSP00000288139	9606.ENSP00000384192	0	0	0	0	0.061	0	0.6	0.069	0.619
CACNA1D	RYR2	9606.ENSP00000288139	9606.ENSP00000355533	0	0	0	0	0.093	0.186	0	0.567	0.652
CACNA1D	OXTR	9606.ENSP00000288139	9606.ENSP00000324270	0	0	0	0	0.061	0.057	0.6	0.147	0.657
CACNA1D	HTR2A	9606.ENSP00000288139	9606.ENSP00000437737	0	0	0	0	0.061	0.057	0.6	0.146	0.657
CACNA1D	CAMK2B	9606.ENSP00000288139	9606.ENSP00000379098	0	0	0	0	0.097	0.157	0.6	0.126	0.698
CACNA1D	CAMK2A	9606.ENSP00000288139	9606.ENSP00000381412	0	0	0	0	0.063	0.157	0.6	0.229	0.723
CACNA1D	TEX40	9606.ENSP00000288139	9606.ENSP00000443917	0	0	0	0	0	0	0.72	0.055	0.724
CACNA1D	CACNA1E	9606.ENSP00000288139	9606.ENSP00000356545	0	0	0	0.849	0.062	0	0.72	0.783	0.758
CACNA1D	GNG7	9606.ENSP00000288139	9606.ENSP00000371594	0	0	0	0	0.061	0	0.9	0.047	0.902
CACNA1D	GNG4	9606.ENSP00000288139	9606.ENSP00000375727	0	0	0	0	0.062	0	0.9	0	0.902
CACNA1D	CACNA1S	9606.ENSP00000288139	9606.ENSP00000355192	0	0	0	0.964	0.048	0	0.9	0.812	0.903
CACNA1D	CACNA2D4	9606.ENSP00000288139	9606.ENSP00000372169	0	0	0	0	0.087	0.284	0.9	0.412	0.956
CACNA1D	CACNA2D3	9606.ENSP00000288139	9606.ENSP00000419101	0	0	0	0	0.087	0.284	0.9	0.495	0.962
CACNA1D	CACNA2D1	9606.ENSP00000288139	9606.ENSP00000349320	0	0	0	0	0.087	0.285	0.9	0.825	0.987
CACNA1E	CACNG3	9606.ENSP00000356545	9606.ENSP00000005284	0	0	0	0	0.231	0	0.72	0.211	0.815
CACNA1E	STX1A	9606.ENSP00000356545	9606.ENSP00000222812	0	0	0	0	0.136	0.089	0	0.415	0.499
CACNA1E	UNC79	9606.ENSP00000356545	9606.ENSP00000256339	0	0	0	0	0.203	0.261	0	0.205	0.491
CACNA1E	SYT1	9606.ENSP00000356545	9606.ENSP00000261205	0	0	0	0	0.161	0.084	0	0.355	0.461
CACNA1E	CACNG4	9606.ENSP00000356545	9606.ENSP00000262138	0	0	0	0	0.064	0	0.9	0.274	0.926
CACNA1E	RASGRF2	9606.ENSP00000356545	9606.ENSP00000265080	0	0	0	0	0.086	0	0.6	0.089	0.638
CACNA1E	PDE4B	9606.ENSP00000356545	9606.ENSP00000332116	0	0	0	0	0.077	0	0.54	0.071	0.571
CACNA1E	PDE4D	9606.ENSP00000356545	9606.ENSP00000345502	0	0	0	0	0.077	0	0.54	0.071	0.571
CACNA1E	CACNA2D1	9606.ENSP00000356545	9606.ENSP00000349320	0	0	0	0	0.109	0.284	0.72	0.474	0.893
CACNA1E	CACNA1S	9606.ENSP00000356545	9606.ENSP00000355192	0	0	0	0.882	0.055	0	0.72	0.744	0.747
CACNA1E	RYR2	9606.ENSP00000356545	9606.ENSP00000355533	0	0	0	0	0.159	0.185	0	0.307	0.484
CACNA1E	GABBR1	9606.ENSP00000356545	9606.ENSP00000366233	0	0	0	0	0.108	0.157	0	0.318	0.443
CACNA1E	UNC80	9606.ENSP00000356545	9606.ENSP00000391088	0	0	0	0	0.132	0.26	0	0.21	0.449
CACNA1E	RIMS1	9606.ENSP00000356545	9606.ENSP00000428417	0	0	0	0	0.161	0.068	0	0.357	0.454
CACNA1E	SH3GL2	9606.ENSP00000356545	9606.ENSP00000369981	0	0	0	0	0.201	0	0	0.353	0.461
CACNA1E	KCNIP1	9606.ENSP00000356545	9606.ENSP00000414886	0	0	0	0	0.152	0.185	0	0.298	0.472
CACNA1E	CAMK2A	9606.ENSP00000356545	9606.ENSP00000381412	0	0	0	0	0.211	0.157	0	0.272	0.474
CACNA1E	CHD1L	9606.ENSP00000356545	9606.ENSP00000358262	0	0	0	0	0.061	0.161	0	0.395	0.482
CACNA1E	CACNA1I	9606.ENSP00000356545	9606.ENSP00000385019	0	0	0	0.643	0.174	0	0.36	0.779	0.6
CACNA1E	RASGRP3	9606.ENSP00000356545	9606.ENSP00000384192	0	0	0	0	0.061	0	0.6	0.082	0.625
CACNA1E	TEX40	9606.ENSP00000356545	9606.ENSP00000443917	0	0	0	0	0	0	0.72	0.055	0.724
CACNA1E	CACNA2D4	9606.ENSP00000356545	9606.ENSP00000372169	0	0	0	0	0.087	0.284	0.72	0.498	0.895
CACNA1E	CACNA2D3	9606.ENSP00000356545	9606.ENSP00000419101	0	0	0	0	0.12	0.284	0.9	0.473	0.962
CACNA1I	CACNG3	9606.ENSP00000385019	9606.ENSP00000005284	0	0	0	0	0.214	0	0.36	0	0.475
CACNA1I	RASGRF2	9606.ENSP00000385019	9606.ENSP00000265080	0	0	0	0	0.116	0	0.6	0.052	0.635
CACNA1I	KCND3	9606.ENSP00000385019	9606.ENSP00000319591	0	0	0	0	0.095	0.069	0	0.523	0.563
CACNA1I	CACNA2D1	9606.ENSP00000385019	9606.ENSP00000349320	0	0	0	0	0.064	0.185	0.36	0.248	0.583
CACNA1I	CACNA1S	9606.ENSP00000385019	9606.ENSP00000355192	0	0	0	0.676	0.08	0	0.36	0.724	0.527
CACNA1I	NAV1	9606.ENSP00000385019	9606.ENSP00000356265	0	0	0	0	0.052	0	0	0.44	0.446
CACNA1I	HPCAL4	9606.ENSP00000385019	9606.ENSP00000361935	0	0	0	0	0.35	0.185	0	0.05	0.453
CACNA1I	TRIM15	9606.ENSP00000385019	9606.ENSP00000365884	0	0	0	0	0	0.054	0	0.42	0.427
CACNA1I	KLHL1	9606.ENSP00000385019	9606.ENSP00000367075	0	0	0	0	0.088	0.157	0	0.297	0.412
CACNA1I	CACNA2D4	9606.ENSP00000385019	9606.ENSP00000372169	0	0	0	0	0.064	0.185	0.36	0.119	0.512
CACNA1I	RASGRP3	9606.ENSP00000385019	9606.ENSP00000384192	0	0	0	0	0.061	0	0.6	0	0.608
CACNA1S	CACNG3	9606.ENSP00000355192	9606.ENSP00000005284	0	0	0	0	0.054	0	0.9	0.214	0.919
CACNA1S	MPG	9606.ENSP00000355192	9606.ENSP00000219431	0	0	0	0	0	0	0	0.629	0.629
CACNA1S	UNC79	9606.ENSP00000355192	9606.ENSP00000256339	0	0	0	0	0.109	0.261	0	0.333	0.522
CACNA1S	KCNMB4	9606.ENSP00000355192	9606.ENSP00000258111	0	0	0	0	0	0	0.6	0.115	0.631
CACNA1S	CACNG4	9606.ENSP00000355192	9606.ENSP00000262138	0	0	0	0	0.055	0	0.9	0.136	0.911
CACNA1S	KCNH2	9606.ENSP00000355192	9606.ENSP00000262186	0	0	0	0	0.063	0.128	0	0.386	0.454
CACNA1S	RASGRF2	9606.ENSP00000355192	9606.ENSP00000265080	0	0	0	0	0.061	0	0.6	0.17	0.661
CACNA1S	TNNT3	9606.ENSP00000355192	9606.ENSP00000278317	0	0	0	0	0.184	0	0	0.305	0.409
CACNA1S	CLPB	9606.ENSP00000355192	9606.ENSP00000294053	0	0	0	0	0	0	0	0.641	0.641
CACNA1S	JSRP1	9606.ENSP00000355192	9606.ENSP00000300961	0	0	0	0	0.092	0	0	0.875	0.881
CACNA1S	MYL1	9606.ENSP00000355192	9606.ENSP00000307280	0	0	0	0	0.365	0.185	0	0.058	0.47
CACNA1S	OXTR	9606.ENSP00000355192	9606.ENSP00000324270	0	0	0	0	0.061	0.057	0.6	0.147	0.657
CACNA1S	PDE4B	9606.ENSP00000355192	9606.ENSP00000332116	0	0	0	0	0.077	0	0.54	0.071	0.571
CACNA1S	PPP2R2C	9606.ENSP00000355192	9606.ENSP00000335083	0	0	0	0	0.054	0	0.6	0	0.605
CACNA1S	PDE4D	9606.ENSP00000355192	9606.ENSP00000345502	0	0	0	0	0.077	0	0.54	0.21	0.635
CACNA1S	CACNA2D1	9606.ENSP00000355192	9606.ENSP00000349320	0	0	0	0	0.087	0.388	0.9	0.596	0.974
CACNA1S	CREB5	9606.ENSP00000355192	9606.ENSP00000350359	0	0	0	0	0.049	0	0	0.62	0.623
CACNA1S	DMD	9606.ENSP00000355192	9606.ENSP00000354923	0	0	0	0	0.063	0	0	0.63	0.638
CACNA1S	SYT2	9606.ENSP00000355192	9606.ENSP00000356236	0	0	0	0	0.064	0.084	0	0.392	0.433
CACNA1S	STIM1	9606.ENSP00000355192	9606.ENSP00000478059	0	0	0	0	0	0	0	0.455	0.455
CACNA1S	NAV1	9606.ENSP00000355192	9606.ENSP00000356265	0	0	0	0	0.046	0	0	0.457	0.459
CACNA1S	UNC80	9606.ENSP00000355192	9606.ENSP00000391088	0	0	0	0	0.064	0.26	0	0.319	0.487
CACNA1S	DYSF	9606.ENSP00000355192	9606.ENSP00000386881	0	0	0	0	0.061	0	0	0.565	0.574
CACNA1S	GNG7	9606.ENSP00000355192	9606.ENSP00000371594	0	0	0	0	0.051	0	0.6	0	0.604
CACNA1S	RASGRP3	9606.ENSP00000355192	9606.ENSP00000384192	0	0	0	0	0.061	0	0.6	0	0.608
CACNA1S	GNG4	9606.ENSP00000355192	9606.ENSP00000375727	0	0	0	0	0.059	0	0.6	0.05	0.611
CACNA1S	HTR2A	9606.ENSP00000355192	9606.ENSP00000437737	0	0	0	0	0.061	0.057	0.6	0.22	0.686
CACNA1S	TEX40	9606.ENSP00000355192	9606.ENSP00000443917	0	0	0	0	0	0	0.72	0.055	0.724
CACNA1S	RYR2	9606.ENSP00000355192	9606.ENSP00000355533	0	0	0	0	0.093	0.264	0	0.62	0.724
CACNA1S	CAMK2B	9606.ENSP00000355192	9606.ENSP00000379098	0	0	0	0	0.088	0.157	0.6	0.235	0.733
CACNA1S	CAMK2A	9606.ENSP00000355192	9606.ENSP00000381412	0	0	0	0	0.097	0.157	0.6	0.258	0.744
CACNA1S	CACNA2D3	9606.ENSP00000355192	9606.ENSP00000419101	0	0	0	0	0.087	0.284	0.9	0.302	0.948
CACNA1S	CACNA2D4	9606.ENSP00000355192	9606.ENSP00000372169	0	0	0	0	0.087	0.284	0.9	0.453	0.959
CACNA2D1	CACNG3	9606.ENSP00000349320	9606.ENSP00000005284	0	0	0	0	0.086	0	0.9	0.644	0.964
CACNA2D1	UNC79	9606.ENSP00000349320	9606.ENSP00000256339	0	0	0	0	0.209	0	0	0.279	0.406
CACNA2D1	CACNG4	9606.ENSP00000349320	9606.ENSP00000262138	0	0	0	0	0.084	0	0.9	0.548	0.955
CACNA2D1	KCNH2	9606.ENSP00000349320	9606.ENSP00000262186	0	0	0	0	0.062	0	0	0.595	0.604
CACNA2D1	RASGRF2	9606.ENSP00000349320	9606.ENSP00000265080	0	0	0	0	0.091	0	0.6	0.109	0.647
CACNA2D1	SCN3A	9606.ENSP00000349320	9606.ENSP00000283254	0	0	0	0	0.099	0.261	0	0.235	0.446
CACNA2D1	SCN1A	9606.ENSP00000349320	9606.ENSP00000303540	0	0	0	0	0.086	0.261	0	0.224	0.43
CACNA2D1	KCND3	9606.ENSP00000349320	9606.ENSP00000319591	0	0	0	0	0.094	0	0	0.632	0.652
CACNA2D1	OXTR	9606.ENSP00000349320	9606.ENSP00000324270	0	0	0	0	0	0	0.6	0.075	0.614
CACNA2D1	PDE4B	9606.ENSP00000349320	9606.ENSP00000332116	0	0	0	0	0.062	0	0.54	0.065	0.561
CACNA2D1	PPP2R2C	9606.ENSP00000349320	9606.ENSP00000335083	0	0	0	0	0.106	0	0.6	0	0.627
CACNA2D1	PDE4D	9606.ENSP00000349320	9606.ENSP00000345502	0	0	0	0	0.062	0	0.54	0.096	0.576
CACNA2D1	SCN8A	9606.ENSP00000349320	9606.ENSP00000346534	0	0	0	0	0.131	0.261	0	0.164	0.416
CACNA2D1	GPR56	9606.ENSP00000349320	9606.ENSP00000455215	0	0	0	0	0	0	0	0.415	0.414
CACNA2D1	SLC8A3	9606.ENSP00000349320	9606.ENSP00000370669	0	0	0	0	0.086	0.306	0	0.186	0.439
CACNA2D1	FGF12	9606.ENSP00000349320	9606.ENSP00000413496	0	0	0	0	0.115	0	0	0.433	0.477
CACNA2D1	RYR2	9606.ENSP00000349320	9606.ENSP00000355533	0	0	0	0	0.142	0	0	0.417	0.478
CACNA2D1	TMEM132C	9606.ENSP00000349320	9606.ENSP00000410852	0	0	0	0	0.107	0	0	0.496	0.531
CACNA2D1	RASGRP3	9606.ENSP00000349320	9606.ENSP00000384192	0	0	0	0	0.061	0	0.6	0.042	0.608
CACNA2D1	CAMK2B	9606.ENSP00000349320	9606.ENSP00000379098	0	0	0	0	0.096	0	0.6	0.114	0.652
CACNA2D1	CAMK2A	9606.ENSP00000349320	9606.ENSP00000381412	0	0	0	0	0.107	0	0.6	0.154	0.672
CACNA2D1	TEX40	9606.ENSP00000349320	9606.ENSP00000443917	0	0	0	0	0	0	0.72	0	0.72
CACNA2D1	CACNA2D4	9606.ENSP00000349320	9606.ENSP00000372169	0	0	0	0.725	0	0	0.9	0.73	0.919
CACNA2D3	CACNG3	9606.ENSP00000419101	9606.ENSP00000005284	0	0	0	0	0.119	0	0.9	0.17	0.92
CACNA2D3	CACNG4	9606.ENSP00000419101	9606.ENSP00000262138	0	0	0	0	0.064	0	0.9	0.402	0.939
CACNA2D3	RASGRF2	9606.ENSP00000419101	9606.ENSP00000265080	0	0	0	0	0.095	0	0.6	0.064	0.631
CACNA2D3	ERC2	9606.ENSP00000419101	9606.ENSP00000288221	0	0	0	0	0.097	0	0	0.458	0.49
CACNA2D3	SCN1A	9606.ENSP00000419101	9606.ENSP00000303540	0	0	0	0	0.086	0.261	0	0.278	0.47
CACNA2D3	OXTR	9606.ENSP00000419101	9606.ENSP00000324270	0	0	0	0	0	0	0.6	0.045	0.601
CACNA2D3	PPP2R2C	9606.ENSP00000419101	9606.ENSP00000335083	0	0	0	0	0.091	0	0.6	0	0.62
CACNA2D3	SCN8A	9606.ENSP00000419101	9606.ENSP00000346534	0	0	0	0	0.091	0.261	0	0.234	0.441
CACNA2D3	OR2L13	9606.ENSP00000419101	9606.ENSP00000355434	0	0	0	0	0.069	0	0	0.622	0.633
CACNA2D3	CAMK2B	9606.ENSP00000419101	9606.ENSP00000379098	0	0	0	0	0.09	0	0.6	0.175	0.673
CACNA2D3	CAMK2A	9606.ENSP00000419101	9606.ENSP00000381412	0	0	0	0	0.118	0	0.6	0.346	0.749
CACNA2D3	RASGRP3	9606.ENSP00000419101	9606.ENSP00000384192	0	0	0	0	0.061	0	0.6	0	0.608
[truncated: 8,960 more rows]
