# Supplementary material for: Alterations of DNA methylation were associated with the rapid growth of cortisol-producing adrenocortical adenoma during pregnancy
Source: Clin Epigenetics. 2021 Dec 4;13:213. doi: 10.1186/s13148-021-01205-3 (PMC8642905; doi:10.1186/s13148-021-01205-3)
Supplement: Supplementary file 5 — Additional file 5: Enriched GO pathways (Total) within just the pregnant promoter hypomethylated DMPs associated genes. [file 13148_2021_1205_MOESM5_ESM.xls]

## Sheet: Sheet1
GO_ID	Description	TYPE	GeneRatio	BgRatio	pvalue	qvalue	Count	genes	enrich_factor
GO:0046328	regulation of JNK cascade	biological_process	7/463	158/18668	0.09997	2.048e-01	7	PER1 WNT16 DUSP3 PAFAH1B1 SFRP2 FGF19 TNFSF11	1.79
GO:0009888	tissue development	biological_process	88/463	1645/18668	1.902e-10	1.201e-07	88	HNF1B TSPY4 PPP1CA SOX2 LCE3A LHX2 HOXD3 HOXD13 PAFAH1B1 WNT11 HMGA2 TNFSF11 FLNA ATOH8 WNT16 BNC1 TCF4 P2RX7 NTRK3 IRX1 SALL1 HEY1 COL11A2 TBX3 FOXE1 MYF5 CYP1A1 LIF FOXF2 PCDH8 SEMA6B CHAD SPEG CASP8 COBL FGF19 ALOX12 HOXB5 DUOX2 FZD2 HLX EVPL SBNO2 HOXD10 GDF7 PAX6 TAL1 SFRP2 KDM6B NELL1 PPP1R16B GSC ALDH1A3 GJB2 ALX1 MEST CPT1A ERBB4 FOXH1 HOXB2 GDNF SHOX2 MARVELD2 KLK7 GATA2 SPINT1 SIX2 BTG2…	2.16
GO:0048864	stem cell development	biological_process	29/463	317/18668	6.231e-09	1.748e-06	29	HNF1B GSC LIF FOXF2 SOX2 SEMA6B ALX1 PRDM16 ERBB4 ASCL2 PRDM14 WNT11 HMGA2 FGF19 GDNF FLNA GATA2 WNT16 TCF4 SIX2 HAND2 TAL1 TWIST1 SFRP2 SALL1 HEY1 MSX1 TBX3 SOX8	3.69
GO:0045165	cell fate commitment	biological_process	26/463	262/18668	7.133e-09	1.896e-06	26	HNF1B MYF5 GSC SOX2 ERBB4 PRDM14 WNT11 GDNF HOXA2 GATA2 WNT16 TCF4 SIX2 GDF7 HOXD10 PAX6 NTRK3 TAL1 NEUROG1 SFRP2 SOX1 SALL1 JAG2 WT1 TBX3 SOX8	4.00
GO:0098609	cell-cell adhesion	biological_process	23/463	215/18668	1.255e-08	2.881e-06	23	PCDHA7 CLDN14 PCDHA9 CADM3 PCDHA1 PCDH8 PCDHA4 PCDHA2 PCDHA6 CDH5 PCDHAC2 CELSR3 PCDH17 NRXN1 PTPRT PCDHA10 UNC5D PCDH21 PCDHA11 CLDN10 PCDHA5 PCDHA8 PCDHA12	4.31
GO:0010628	positive regulation of gene expression	biological_process	70/463	1438/18668	3.766e-07	5.006e-05	70	HNF1B SOX2 LHX2 HOXD3 HOXD13 SLC26A9 WNT11 POMC HMGA2 TNFSF11 NSD1 NFATC1 MUC1 ATOH8 WNT16 LMO2 TCF4 P2RX7 NTRK3 AZU1 SALL1 HEY1 TBX3 FOXE1 IGF2 MYF5 LIF FOXF2 CDKN1C CDX1 PTGFR ALOX12 NGF HOXA1 HOXB5 TERT FZD2 DNMT3B SBNO2 NKX2-8 HOXD10 GDF7 PAX6 TAL1 NEUROG1 SFRP2 KDM6B ALX1 PRDM16 TCEA2 ERBB4 FOXH1 CREB5 GDNF ONECUT3 SHOX2 HOXA2 PER1 GATA2 SIX2 CEBPE SOX1 TOX3 HAND2 TWIST1 POU2F2 FOXF1 WT1 MSX…	1.96
GO:0048863	stem cell differentiation	biological_process	29/463	389/18668	4.144e-07	5.233e-05	29	HNF1B GSC LIF FOXF2 SOX2 SEMA6B ALX1 PRDM16 ERBB4 ASCL2 PRDM14 WNT11 HMGA2 FGF19 GDNF FLNA GATA2 WNT16 TCF4 SIX2 HAND2 TAL1 TWIST1 SFRP2 SALL1 HEY1 MSX1 TBX3 SOX8	3.01
GO:0042127	regulation of cell proliferation	biological_process	71/463	1482/18668	5.491e-07	6.604e-05	71	KCNA5 C5AR1 SOX2 S1PR3 HOXD13 INPP5D ASCL2 WNT11 HMGA2 NDRG2 ATOH8 BNC1 RBM38 TCF4 NTRK3 FGF5 SALL1 LDOC1 TNFRSF25 SGK1 TBX3 IGF2 LIF CDKN1C CDH5 SPEG PTGFR FGF19 ALOX12 TERT HLX TNFRSF4 ANGPT1 JAK3 NKX2-8 TAL1 PRAME SFRP2 NCCRP1 NELL1 PPP1R16B TSPAN32 GJB6 ERBB4 GDNF SHOX2 TNFRSF18 TNFRSF6B GATA2 CTBP1 SIX2 CD248 BTG2 JAG2 BAI1 AR LEP NPR1 ADAMTS8 CD300A FYN FLT3LG GPLD1 BDKRB2 SLIT1 HAND2 TWIST…	1.93
GO:0001837	epithelial to mesenchymal transition	biological_process	12/463	108/18668	1.676e-05	1.209e-03	12	GSC TWIST1 FOXF2 SFRP2 WNT11 FLNA HEY1 HMGA2 ALX1 WNT16 MSX1 TCF4	4.48
GO:0008283	cell proliferation	biological_process	80/463	1918/18668	1.744e-05	1.241e-03	80	HNF1B KCNA5 C5AR1 SOX2 S1PR3 HOXD13 PAFAH1B1 INPP5D ASCL2 WNT11 HMGA2 TNFSF11 NDRG2 ATOH8 WNT16 BNC1 RBM38 TCF4 P2RX7 NTRK3 FGF5 TACC2 SALL1 LDOC1 TNFRSF25 SGK1 TBX3 IGF2 CYP1A1 LIF ELN CDKN1C CDH5 SPEG PTGFR FGF19 ALOX12 TERT HLX TNFRSF4 ANGPT1 PYY NKX2-8 JAK3 TAL1 PRAME SFRP2 NCCRP1 NELL1 PPP1R16B TSPAN32 GJB6 ERBB4 GDNF SHOX2 TNFRSF18 TNFRSF6B GATA2 CTBP1 SIX2 CD248 BTG2 BAI1 JAG2 AR LEP NPR1 …	1.68
GO:0030154	cell differentiation	biological_process	138/463	3778/18668	1.941e-05	1.307e-03	138	LCE3A HMGB3 PAFAH1B1 PGLYRP1 WNT11 HMGA2 TNFSF11 NDRG2 TDRD12 SLC26A8 FLNA APBB2 WNT16 TCF4 COL13A1 NTRK3 FGF5 AZU1 TACC2 HEY1 TBX3 MYF5 FOXF2 CDKN1C CASP8 CDX1 PRDM14 FGF19 RAB32 DNMT3B ANGPT1 EVPL RSAD2 NKX2-8 PAX6 TAL1 CCDC155 ANPEP PPP1R16B TMEM204 CPT1A NRXN1 USH1G FOXH1 RBM24 LMX1A GDNF ONECUT3 SHOX2 MARVELD2 HOXA2 CRMP1 GATA2 CTBP1 SIX2 CEBPE LMO3 BTG2 SOX1 BAI1 C9ORF24 NEDD4 AATK WT1 AGAP…	1.47
GO:0000904	cell morphogenesis involved in differentiation	biological_process	50/463	1050/18668	2.684e-05	1.716e-03	50	LHX2 PAFAH1B1 WNT11 HMGA2 FLNA APBB2 WNT16 TCF4 NTRK3 FGF5 GRIN2C CAMK2A SALL1 HEY1 PRDM8 LIF FOXF2 SEMA6B COBL FGF19 NGF HOXA1 ANGPT1 JAK3 NKX2-8 GDF7 TAL1 SFRP2 GSC ALX1 NRXN1 ERBB4 ANK1 LMX1A GDNF SHOX2 HOXA2 CRMP1 SIX2 MMP9 BAI1 UNC5D FYN NEDD4 AATK SLIT1 TWIST1 WT1 MSX1 AGAP2	1.92
GO:0048468	cell development	biological_process	89/463	2236/18668	3.305e-05	2.011e-03	89	PAFAH1B1 WNT11 HMGA2 TNFSF11 SLC26A8 FLNA APBB2 WNT16 TCF4 NTRK3 FGF5 HEY1 TBX3 MYF5 FOXF2 CDKN1C PRDM14 FGF19 DNMT3B ANGPT1 NKX2-8 PAX6 TAL1 CCDC155 PPP1R16B NRXN1 USH1G LMX1A GDNF SHOX2 MARVELD2 HOXA2 CRMP1 GATA2 SIX2 BTG2 SOX1 BAI1 NEDD4 AATK WT1 AGAP2 SOX8 HNF1B SOX2 LHX2 HOXD3 ASCL2 GRIN2C CAMK2A YBX2 SALL1 PRDM8 SGK1 LIF SEMA6B SPEG IFT140 COBL NGF HOXA1 FZD2 JAK3 HOXD10 GDF7 NEUROG1 SFRP2 …	1.60
GO:0007267	cell-cell signaling	biological_process	58/463	1299/18668	3.944e-05	2.290e-03	58	HNF1B KCNA5 NPBWR1 NMU TRH PAFAH1B1 KCNJ6 POMC HMGA2 GJD2 TNFSF11 TCF4 GRIK4 P2RX7 NTRK3 FGF5 GRIN2C ADCY2 CAMK2A SALL1 TBX3 LIF PCDH8 KCNJ12 NUDT3 SHANK2 GPR27 NGF FZD2 PYY SFRP2 PDE1B GJB2 TSPAN32 SLC5A7 CPT1A NRXN1 SCN4B GDNF AP3B2 OPRK1 KCNJ15 BAI1 DLGAP1 AR AMPH LEP FGF11 RAB11FIP3 CACNA1B NEDD4 GABRA5 GPLD1 TMEM90B SRI KCNN4 GJA3 SOX8	1.80
GO:0045944	positive regulation of transcription from RNA polymerase II promoter	biological_process	47/463	999/18668	6.056e-05	3.090e-03	47	SOX2 ALX1 LHX2 TCEA2 HOXD13 FOXH1 POMC HMGA2 TNFSF11 GDNF ONECUT3 SHOX2 NFATC1 MUC1 HOXA2 PER1 GATA2 LMO2 TCF4 SIX2 CEBPE SOX1 SALL1 HEY1 IGF2 MYF5 LIF FOXF2 CDX1 HOXA1 HOXB5 TERT SBNO2 NKX2-8 HOXD10 PAX6 HAND2 TAL1 TWIST1 POU2F2 NEUROG1 SFRP2 FOXF1 WT1 KDM6B MSX1 SOX8	1.90
GO:0010817	regulation of hormone levels	biological_process	27/463	471/18668	9.602e-05	4.369e-03	27	HNF1B CYP1A1 ALDH1A3 LIF KCNA5 NMU TRH LEP CPT1A CRABP1 NRXN1 RAB11FIP3 DUOXA2 GPR27 POMC TNFSF11 NGF GPLD1 DUOX2 SRI KLK7 TCF4 OPRK1 ANPEP TBX3 SOX8 FOXE1	2.31
GO:0001708	cell fate specification	biological_process	9/463	82/18668	0.0001629	6.689e-03	9	NTRK3 HNF1B GSC PRDM14 SFRP2 SOX2 SOX1 SIX2 HOXD10	4.43
GO:0045597	positive regulation of cell differentiation	biological_process	33/463	672/18668	0.000325	1.032e-02	33	SOX2 ALX1 HOXD3 PRDM16 PAFAH1B1 INPP5D TNFSF11 GDNF SHOX2 FLNA ATOH8 GATA2 TCF4 NTRK3 LMO3 SALL1 HEY1 MYF5 LIF LEP CASP8 ALOX12 FLT3LG NGF HLX DNMT3B GDF7 TAL1 TWIST1 NEUROG1 SFRP2 SOX8 NELL1	1.98
GO:0000902	cell morphogenesis	biological_process	59/463	1455/18668	0.0004138	1.237e-02	59	CCNO TBC1D10C LHX2 PAFAH1B1 WNT11 HMGA2 FLNA APBB2 WNT16 TCF4 P2RX7 NTRK3 FGF5 GRIN2C CAMK2A SALL1 HEY1 PRDM8 SGK1 LIF FOXF2 SEMA6B PRDM14 IFT140 COBL FGF19 NGF HOXA1 SHROOM1 ANGPT1 JAK3 NKX2-8 GDF7 TAL1 SFRP2 GSC ALX1 NRXN1 ERBB4 CLUAP1 ANK1 LMX1A GDNF SHOX2 HOXA2 CRMP1 SIX2 MMP9 BAI1 UNC5D FYN NEDD4 AATK CELSR3 SLIT1 TWIST1 WT1 MSX1 AGAP2	1.63
GO:0072089	stem cell proliferation	biological_process	11/463	147/18668	0.001079	2.370e-02	11	SIX2 PAFAH1B1 HAND2 SFRP2 WNT11 FOXF1 HMGA2 MSX1 TERT TBX3 SHOX2	3.02
GO:0030325	adrenal gland development	biological_process	4/463	25/18668	0.001427	2.794e-02	4	CDKN1C WNT11 SALL1 WT1	6.45
GO:0046879	hormone secretion	biological_process	17/463	301/18668	0.001844	3.147e-02	17	HNF1B LIF KCNA5 NMU TRH LEP CPT1A NRXN1 RAB11FIP3 GPR27 POMC TNFSF11 GPLD1 SRI TCF4 OPRK1 TBX3	2.28
GO:0010463	mesenchymal cell proliferation	biological_process	5/463	45/18668	0.002846	4.155e-02	5	HAND2 MSX1 WNT11 FOXF1 SHOX2	4.48
GO:0045197	establishment or maintenance of epithelial cell apical/basal polarity	biological_process	4/463	32/18668	0.003795	3.841e-02	4	ANK1 LHX2 WNT11 FOXF1	5.04
GO:0008284	positive regulation of cell proliferation	biological_process	33/463	802/18668	0.00569	4.830e-02	33	PPP1R16B KCNA5 C5AR1 S1PR3 ERBB4 HMGA2 GDNF SHOX2 BNC1 TCF4 SIX2 CD248 NTRK3 FGF5 TBX3 IGF2 LIF AR LEP PTGFR FGF19 ALOX12 FLT3LG TERT HLX TNFRSF4 JAK3 TWIST1 PRAME SFRP2 FOXF1 NCCRP1 SOX8	1.66
GO:0046427	positive regulation of JAK-STAT cascade	biological_process	6/463	71/18668	0.005736	4.853e-02	6	ERBB4 TNFRSF18 CD300A LIF FYN LEP	3.41
GO:2000736	regulation of stem cell differentiation	biological_process	8/463	114/18668	0.006316	5.230e-02	8	HNF1B TAL1 TWIST1 SFRP2 HMGA2 ALX1 TCF4 GDNF	2.83
GO:0031056	regulation of histone modification	biological_process	8/463	124/18668	0.01056	6.335e-02	8	NOC2L DNMT3B TWIST1 LIF MUC1 GATA2 NSD1 CTBP1	2.60
GO:2000648	positive regulation of stem cell proliferation	biological_process	5/463	65/18668	0.01505	7.323e-02	5	FOXF1 HMGA2 TERT TBX3 SHOX2	3.10
GO:0043410	positive regulation of MAPK cascade	biological_process	18/463	435/18668	0.03259	1.054e-01	18	LIF C5AR1 SOX2 LEP ERBB4 FGF19 TNFSF11 TNFRSF4 ANGPT1 TNFRSF6B WNT16 S100A12 OPRK1 P2RX7 NTRK3 TNFRSF25 GPR37 IGF2	1.67
GO:0051928	positive regulation of calcium ion transport	biological_process	5/463	79/18668	0.03464	1.107e-01	5	P2RX7 SRI CAMK2A JAK3 P2RX5	2.55
GO:0016570	histone modification	biological_process	17/463	419/18668	0.04361	1.278e-01	17	LIF DYDC2 DYDC1 KDM2A PRDM14 HMGA2 NSD1 NOC2L DNMT3B MUC1 PER1 GATA2 CTBP1 TWIST1 SALL1 PRDM8 KDM6B	1.64
GO:0030111	regulation of Wnt signaling pathway	biological_process	13/463	302/18668	0.04667	1.277e-01	13	HNF1B GSC SOX2 WNT11 HIC1 TERT FRAT1 FZD2 TCF4 LOC400927-CSNK1E KREMEN2 SFRP2 SALL1	1.74
GO:0071363	cellular response to growth factor stimulus	biological_process	27/463	810/18668	0.1154	2.258e-01	27	PDE1B PPP1CA TMEM204 PRDM16 DUSP3 ERBB4 FOXH1 PLEKHG5 TCF4 NTRK3 FGF5 VAV1 GRIN2C ADCY2 CAMK2A CDKN1C CDH5 ARHGEF17 PRDM14 FYN FGF19 NEDD4 NGF ANGPT1 JAK3 TWIST1 DUSP4	1.34
GO:0070371	ERK1 and ERK2 cascade	biological_process	10/463	242/18668	0.0916	1.946e-01	10	NDRG2 LIF C5AR1 TBC1D10C ANGPT1 DUSP3 ERBB4 LMO3 FGF19 TNFSF11	1.67
