# Supplementary material for: Alterations of DNA methylation were associated with the rapid growth of cortisol-producing adrenocortical adenoma during pregnancy
Source: Clin Epigenetics. 2021 Dec 4;13:213. doi: 10.1186/s13148-021-01205-3 (PMC8642905; doi:10.1186/s13148-021-01205-3)
Supplement: Supplementary file 6 — Additional file 6: Enriched KEGG pathways (Total 30) within just the pregnant promoter hypomethylated DMPs associated genes. [file 13148_2021_1205_MOESM6_ESM.xls]

## Sheet: Sheet1
pathwayID	Description	GeneRatio	BgRatio	pvalue	qvalue	Count	genes	enrich_factor
hsa04020	Calcium signaling pathway	13/136	177/5894	0.0002797	3.944e-02	13	CAMK2A PDE1B PTGFR LTB4R2 HTR5A P2RX7 CACNA1B BDKRB2 GRIN2C GNA15 ADCY2 ERBB4 P2RX5	3.18
hsa04080	Neuroactive ligand-receptor interaction	15/136	272/5894	0.002373	1.673e-01	15	NPBWR1 OPRK1 GABRA5 PTGFR S1PR3 LTB4R2 LTB4R HTR5A P2RX7 LEP C5AR1 BDKRB2 GRIN2C GRIK4 P2RX5	2.39
hsa04310	Wnt signaling pathway	10/136	151/5894	0.002493	1.172e-01	13	SFRP2 CAMK2A SOX2 FZD2 NFATC1 WNT16 CSNK1A1L CTBP1 WNT11 TCF4 FRAT1 TBX3 SGK1	2.87
hsa04666	Fc gamma R-mediated phagocytosis	6/136	95/5894	0.0163	3.831e-01	6	AMPH AKT3 FCGR3A VAV1 INPP5D PPAP2C	2.74
hsa05217	Basal cell carcinoma	4/136	55/5894	0.02075	3.657e-01	4	FZD2 WNT16 WNT11 TCF4	3.15
hsa05200	Pathways in cancer	13/136	327/5894	0.05437	6.969e-01	13	CASP8 FGF11 FLT3LG FGF19 AKT3 TPM3 FZD2 WNT16 MMP9 FGF5 CTBP1 WNT11 TCF4	1.72
hsa05216	Thyroid cancer	2/136	29/5894	0.06288	6.820e-01	2	TPM3 TCF4	2.99
hsa04340	Hedgehog signaling pathway	3/136	56/5894	0.08813	7.766e-01	3	WNT16 CSNK1A1L WNT11	2.32
hsa04130	SNARE interactions in vesicular transport	2/136	36/5894	0.1068	8.366e-01	2	STX5 GOSR1	2.41
hsa04012	PI3K-Akt signaling pathway	4/136	87/5894	0.112	7.520e-01	4	AKT3 CAMK2A AR ERBB4	1.99
hsa04010	Ras/MAPK signaling pathway	10/136	268/5894	0.1137	7.287e-01	10	FGF11 FLNA FGF19 AKT3 NGF DUSP4 DUSP8 CACNA1B FGF5 DUSP3	1.62
hsa04330	Notch signaling pathway	2/136	47/5894	0.1976	8.195e-01	2	CTBP1 JAG2	1.84
hsa04510	Focal adhesion	7/136	200/5894	0.2057	8.057e-01	7	FYN FLNA AKT3 PPP1CA VAV1 CHAD COL11A2	1.52
hsa04514	Cell adhesion molecules (CAMs)	5/136	136/5894	0.2067	7.877e-01	5	NRXN1 CLDN10 CADM3 CLDN14 CDH5	1.59
hsa04621	NOD-like receptor signaling pathway	2/136	59/5894	0.3208	8.869e-01	2	CASP8 NLRC4	1.47
hsa04540	Gap junction	3/136	90/5894	0.3223	8.739e-01	3	TUBB4 GJD2 ADCY2	1.44
hsa04060	Cytokine-cytokine receptor interaction	8/136	265/5894	0.348	9.258e-01	8	FLT3LG LIF TNFRSF18 TNFSF11 TNFRSF4 TNFRSF6B LEP TNFRSF25	1.31
hsa04115	p53 signaling pathway	2/136	69/5894	0.4364	1	2	CASP8 BAI1	1.26
hsa04370	VEGF signaling pathway	2/136	76/5894	0.5217	1	2	AKT3 NFATC1	1.14
hsa04630	Jak-STAT signaling pathway	4/136	155/5894	0.5901	1	4	AKT3 LIF JAK3 LEP	1.12
