# Supplementary material for: Alterations of DNA methylation were associated with the rapid growth of cortisol-producing adrenocortical adenoma during pregnancy
Source: Clin Epigenetics. 2021 Dec 4;13:213. doi: 10.1186/s13148-021-01205-3 (PMC8642905; doi:10.1186/s13148-021-01205-3)
Supplement: Supplementary file 7 — Additional file 7: The detail interaction results of just pregnant promoter hypomethylated DMPs associated genes using the STRING software. [file 13148_2021_1205_MOESM7_ESM.xlsx]

#node1	node2	node1_string_id	node2_string_id	neighborhood_on_chromosome	gene_fusion	phylogenetic_cooccurrence	homology	coexpression	experimentally_determined_interaction	database_annotated	automated_textmining	combined_score
AATK	FAIM2	9606.ENSP00000324196	9606.ENSP00000321951	0	0	0	0	0.230	0	0	0.270	0.414
ACTB	TWIST1	9606.ENSP00000349960	9606.ENSP00000242261	0	0	0	0	0	0	0	0.405	0.405
ACTB	TUBB4A	9606.ENSP00000349960	9606.ENSP00000264071	0	0	0	0	0.085	0.095	0.900	0.358	0.939
ACTB	CASP6	9606.ENSP00000349960	9606.ENSP00000265164	0	0	0	0	0	0.087	0.800	0.179	0.837
ACTB	WDR90	9606.ENSP00000349960	9606.ENSP00000293879	0	0	0	0	0.055	0.303	0	0.208	0.432
ACTB	TERT	9606.ENSP00000349960	9606.ENSP00000309572	0	0	0	0	0	0	0	0.502	0.502
ACTB	SPEG	9606.ENSP00000349960	9606.ENSP00000311684	0	0	0	0	0.064	0.186	0	0.355	0.465
ACTB	LEP	9606.ENSP00000349960	9606.ENSP00000312652	0	0	0	0	0	0	0	0.474	0.474
ACTB	SOX2	9606.ENSP00000349960	9606.ENSP00000323588	0	0	0	0	0.055	0	0	0.544	0.550
ACTB	PLEC	9606.ENSP00000349960	9606.ENSP00000323856	0	0	0	0	0.082	0.265	0	0.229	0.434
ACTB	PPP1CA	9606.ENSP00000349960	9606.ENSP00000326031	0	0	0	0	0.192	0.562	0	0.281	0.723
ACTB	P2RX7	9606.ENSP00000349960	9606.ENSP00000330696	0	0	0	0	0	0.379	0	0.137	0.441
ACTB	WT1	9606.ENSP00000349960	9606.ENSP00000331327	0	0	0	0	0.061	0.085	0	0.360	0.402
ACTB	CLEC9A	9606.ENSP00000349960	9606.ENSP00000348074	0	0	0	0	0	0.411	0	0	0.410
ACTB	POMC	9606.ENSP00000349960	9606.ENSP00000384092	0	0	0	0	0	0	0	0.409	0.409
ACTB	IGF2	9606.ENSP00000349960	9606.ENSP00000391826	0	0	0	0	0	0	0	0.451	0.451
ACTB	PAX6	9606.ENSP00000349960	9606.ENSP00000404100	0	0	0	0	0.055	0.050	0	0.446	0.459
ACTB	NGF	9606.ENSP00000349960	9606.ENSP00000358525	0	0	0	0	0	0	0	0.485	0.485
ACTB	CASP8	9606.ENSP00000349960	9606.ENSP00000351273	0	0	0	0	0	0.087	0	0.470	0.495
ACTB	MMP9	9606.ENSP00000349960	9606.ENSP00000361405	0	0	0	0	0	0	0	0.555	0.555
ACTB	FLNA	9606.ENSP00000349960	9606.ENSP00000358866	0	0	0	0	0.117	0.347	0	0.372	0.607
ACTB	AR	9606.ENSP00000349960	9606.ENSP00000363822	0	0	0	0	0	0.300	0	0.482	0.622
ACTB	TPM3	9606.ENSP00000349960	9606.ENSP00000357516	0	0	0	0	0.326	0.599	0	0.487	0.849
ACTB	TFPT	9606.ENSP00000349960	9606.ENSP00000375639	0	0	0	0	0	0	0.900	0	0.900
ACTB	RAD23A	9606.ENSP00000349960	9606.ENSP00000467024	0	0	0	0	0.062	0.093	0.900	0.074	0.910
ADAD2	NICN1	9606.ENSP00000268624	9606.ENSP00000273598	0	0	0	0	0	0	0	0.460	0.460
ADAM19	TUBB4A	9606.ENSP00000257527	9606.ENSP00000264071	0	0	0	0	0	0	0	0.411	0.410
ADAM19	TNFSF11	9606.ENSP00000257527	9606.ENSP00000381775	0	0	0	0	0	0.379	0	0.146	0.446
ADCY2	PDE1B	9606.ENSP00000342952	9606.ENSP00000243052	0	0	0	0	0.116	0	0.650	0.142	0.711
ADCY2	GNA15	9606.ENSP00000342952	9606.ENSP00000262958	0	0	0	0	0.061	0.184	0	0.371	0.476
ADCY2	AKT3	9606.ENSP00000342952	9606.ENSP00000263826	0	0	0	0	0.061	0	0.600	0.141	0.649
ADCY2	NMU	9606.ENSP00000342952	9606.ENSP00000264218	0	0	0	0	0	0	0.900	0.041	0.900
ADCY2	OPRK1	9606.ENSP00000342952	9606.ENSP00000265572	0	0	0	0	0.097	0.060	0.900	0.163	0.919
ADCY2	HTR5A	9606.ENSP00000342952	9606.ENSP00000287907	0	0	0	0	0.169	0.060	0.900	0.046	0.915
ADCY2	GPR25	9606.ENSP00000342952	9606.ENSP00000301917	0	0	0	0	0.063	0.060	0.900	0.048	0.904
ADCY2	GPR27	9606.ENSP00000342952	9606.ENSP00000303149	0	0	0	0	0.063	0.060	0.900	0.054	0.905
ADCY2	GPR37	9606.ENSP00000342952	9606.ENSP00000306449	0	0	0	0	0.086	0.060	0.900	0	0.906
ADCY2	PENK	9606.ENSP00000342952	9606.ENSP00000324248	0	0	0	0	0.076	0	0.900	0	0.903
ADCY2	RXFP3	9606.ENSP00000342952	9606.ENSP00000328708	0	0	0	0	0.063	0.060	0.900	0	0.904
ADCY2	NPBWR1	9606.ENSP00000342952	9606.ENSP00000330284	0	0	0	0	0.063	0.060	0.900	0	0.904
ADCY2	PRELID2	9606.ENSP00000342952	9606.ENSP00000335675	0	0	0	0	0	0	0	0.470	0.470
ADCY2	NPR1	9606.ENSP00000342952	9606.ENSP00000357669	0	0	0	0.555	0	0	0.540	0.344	0.604
ADCY2	ENTPD1	9606.ENSP00000342952	9606.ENSP00000360250	0	0	0	0	0.051	0	0.650	0.084	0.669
ADCY2	CAMK2A	9606.ENSP00000342952	9606.ENSP00000381412	0	0	0	0	0.197	0	0.600	0.334	0.767
ADCY2	PDE10A	9606.ENSP00000342952	9606.ENSP00000438284	0	0	0	0	0.108	0.137	0.650	0.262	0.774
ADCY2	PYY	9606.ENSP00000342952	9606.ENSP00000353198	0	0	0	0	0	0	0.900	0	0.900
ADCY2	C5AR1	9606.ENSP00000342952	9606.ENSP00000347197	0	0	0	0	0	0	0.900	0	0.900
ADCY2	S1PR3	9606.ENSP00000342952	9606.ENSP00000365006	0	0	0	0	0	0	0.900	0	0.900
ADCY2	BDKRB2	9606.ENSP00000342952	9606.ENSP00000450482	0	0	0	0	0	0	0.900	0.068	0.902
ADCY2	CASR	9606.ENSP00000342952	9606.ENSP00000420194	0	0	0	0	0	0	0.900	0.097	0.905
ADCY2	POMC	9606.ENSP00000342952	9606.ENSP00000384092	0	0	0	0	0	0	0.900	0.270	0.923
AGAP2	DLGAP1	9606.ENSP00000449241	9606.ENSP00000316377	0	0	0	0	0.094	0.265	0	0.277	0.476
AGAP2	FYN	9606.ENSP00000449241	9606.ENSP00000346671	0	0	0	0	0.061	0.084	0.900	0.187	0.920
AGAP2	NGF	9606.ENSP00000449241	9606.ENSP00000358525	0	0	0	0	0	0	0.900	0.194	0.915
AGAP2	CAMK2A	9606.ENSP00000449241	9606.ENSP00000381412	0	0	0	0	0.146	0.064	0	0.471	0.541
AHCY	BDKRB2	9606.ENSP00000217426	9606.ENSP00000450482	0	0	0	0	0	0	0	0.408	0.408
AHCY	AMT	9606.ENSP00000217426	9606.ENSP00000273588	0.055	0	0	0	0.062	0	0	0.534	0.550
AHCY	ATIC	9606.ENSP00000217426	9606.ENSP00000236959	0	0	0	0	0.351	0.140	0	0.424	0.651
AHCY	DNMT3B	9606.ENSP00000217426	9606.ENSP00000328547	0	0	0	0	0.105	0	0.900	0.365	0.938
AK3	PDE1B	9606.ENSP00000371230	9606.ENSP00000243052	0	0	0	0	0.051	0	0.900	0.049	0.901
AK3	ENTPD1	9606.ENSP00000371230	9606.ENSP00000360250	0	0	0	0	0	0	0.900	0.101	0.906
AK3	PDE10A	9606.ENSP00000371230	9606.ENSP00000438284	0	0	0	0	0.062	0	0.900	0.058	0.903
AKT3	TBX3	9606.ENSP00000263826	9606.ENSP00000257566	0	0	0	0	0	0	0	0.507	0.507
AKT3	SGK1	9606.ENSP00000263826	9606.ENSP00000356832	0	0	0.342	0.894	0.154	0.261	0	0.526	0.403
AKT3	IGF2	9606.ENSP00000263826	9606.ENSP00000391826	0	0	0	0	0	0.262	0	0.280	0.446
AKT3	INS-IGF2	9606.ENSP00000263826	9606.ENSP00000380440	0	0	0	0	0	0.262	0	0.380	0.522
AKT3	CREB5	9606.ENSP00000263826	9606.ENSP00000350359	0	0	0	0	0.065	0.080	0.600	0.172	0.677
AKT3	FYN	9606.ENSP00000263826	9606.ENSP00000346671	0	0	0.376	0.566	0.091	0.071	0.900	0.248	0.929
ALDH1A3	GSTM5	9606.ENSP00000332256	9606.ENSP00000256593	0	0	0	0	0	0	0.650	0.149	0.689
ALDH1A3	CRABP1	9606.ENSP00000332256	9606.ENSP00000299529	0	0	0	0	0.062	0	0	0.494	0.505
ALDH1A3	SOX2	9606.ENSP00000332256	9606.ENSP00000323588	0	0	0	0	0	0.050	0	0.420	0.426
ALDH1A3	UPB1	9606.ENSP00000332256	9606.ENSP00000324343	0	0	0	0	0.090	0	0.900	0.131	0.914
ALDH1A3	PAX6	9606.ENSP00000332256	9606.ENSP00000404100	0	0	0	0	0	0	0	0.418	0.418
ALOX12	LTB4R	9606.ENSP00000251535	9606.ENSP00000380008	0	0	0	0	0	0	0	0.453	0.453
ALOX12	SEMA6B	9606.ENSP00000251535	9606.ENSP00000467290	0	0	0	0	0	0	0	0.468	0.468
ALOX12	MMP9	9606.ENSP00000251535	9606.ENSP00000361405	0	0	0	0	0	0	0	0.506	0.506
ALOX12	LTB4R2	9606.ENSP00000251535	9606.ENSP00000445772	0	0	0	0	0.088	0	0	0.555	0.576
ALX1	TBX15	9606.ENSP00000315417	9606.ENSP00000207157	0	0	0	0	0	0.190	0	0.325	0.430
ALX1	EYA4	9606.ENSP00000315417	9606.ENSP00000432770	0	0	0	0	0.102	0.111	0	0.324	0.413
ALX1	NPBWR1	9606.ENSP00000315417	9606.ENSP00000330284	0	0	0	0	0	0.062	0	0.522	0.532
AMPH	CTBP1	9606.ENSP00000348602	9606.ENSP00000290921	0	0	0	0	0	0	0	0.430	0.430
AMPH	SH2D3C	9606.ENSP00000348602	9606.ENSP00000317817	0	0	0	0	0	0	0	0.550	0.550
AMPH	SOX1	9606.ENSP00000348602	9606.ENSP00000330218	0	0	0	0	0.117	0	0	0.534	0.571
AMPH	DPP6	9606.ENSP00000348602	9606.ENSP00000367001	0	0	0	0	0.159	0	0	0.623	0.669
AMT	ATIC	9606.ENSP00000273588	9606.ENSP00000236959	0	0	0	0	0.226	0.050	0.900	0.546	0.962
ANAPC15	GZMM	9606.ENSP00000439403	9606.ENSP00000264553	0	0	0	0	0	0	0	0.485	0.485
ANGPT1	ERBB4	9606.ENSP00000428340	9606.ENSP00000342235	0	0	0	0	0.049	0	0.600	0.197	0.668
ANGPT1	CDH5	9606.ENSP00000428340	9606.ENSP00000344115	0	0	0	0	0.061	0	0	0.663	0.670
ANGPT1	MMP9	9606.ENSP00000428340	9606.ENSP00000361405	0	0	0	0	0	0	0	0.568	0.568
ANGPT1	GDNF	9606.ENSP00000428340	9606.ENSP00000409007	0	0	0	0	0	0	0	0.407	0.407
ANK1	GOSR1	9606.ENSP00000265709	9606.ENSP00000225724	0	0	0	0	0.063	0.052	0.900	0	0.903
ANK1	STX5	9606.ENSP00000265709	9606.ENSP00000294179	0	0	0	0	0.062	0	0.900	0	0.902
ANK1	SCN4B	9606.ENSP00000265709	9606.ENSP00000322460	0	0	0	0	0.091	0	0.900	0.127	0.913
ANO9	SIGIRR	9606.ENSP00000332788	9606.ENSP00000403104	0	0.156	0	0	0.135	0	0	0.377	0.506
ANPEP	SOX2	9606.ENSP00000300060	9606.ENSP00000323588	0	0	0	0	0	0	0	0.415	0.415
ANPEP	DPP7	9606.ENSP00000300060	9606.ENSP00000360635	0	0	0	0	0.086	0	0	0.432	0.459
ANPEP	BDKRB2	9606.ENSP00000300060	9606.ENSP00000450482	0	0	0	0	0.067	0	0	0.501	0.514
ANPEP	CDH5	9606.ENSP00000300060	9606.ENSP00000344115	0	0	0	0	0.062	0.070	0	0.490	0.516
ANPEP	DPP6	9606.ENSP00000300060	9606.ENSP00000367001	0.049	0	0	0	0.064	0	0	0.539	0.554
AQP10	AQP5	9606.ENSP00000318355	9606.ENSP00000293599	0	0	0.404	0	0	0	0	0.810	0.882
AR	TWIST1	9606.ENSP00000363822	9606.ENSP00000242261	0	0	0	0	0	0	0	0.658	0.658
AR	CMTM2	9606.ENSP00000363822	9606.ENSP00000268595	0	0	0	0	0	0.299	0	0.186	0.405
AR	BTG2	9606.ENSP00000363822	9606.ENSP00000290551	0	0	0	0	0	0.390	0	0.221	0.505
AR	LEP	9606.ENSP00000363822	9606.ENSP00000312652	0	0	0	0	0	0	0	0.437	0.437
AR	SOX2	9606.ENSP00000363822	9606.ENSP00000323588	0	0	0	0	0	0.125	0	0.421	0.471
AR	PPP1CA	9606.ENSP00000363822	9606.ENSP00000326031	0	0	0	0	0	0.405	0	0.514	0.698
AR	WT1	9606.ENSP00000363822	9606.ENSP00000331327	0	0	0	0	0	0.111	0	0.429	0.470
AR	DNAH8	9606.ENSP00000363822	9606.ENSP00000333363	0	0	0	0	0	0	0	0.451	0.451
AR	HEY1	9606.ENSP00000363822	9606.ENSP00000338272	0	0	0	0	0	0	0.900	0.290	0.925
AR	GATA2	9606.ENSP00000363822	9606.ENSP00000345681	0	0	0	0	0	0.064	0	0.683	0.692
AR	CASP8	9606.ENSP00000363822	9606.ENSP00000351273	0	0	0	0	0	0.472	0.900	0.399	0.965
AR	FLNA	9606.ENSP00000363822	9606.ENSP00000358866	0	0	0	0	0	0.401	0	0.681	0.801
AR	MMP9	9606.ENSP00000363822	9606.ENSP00000361405	0	0	0	0	0	0	0	0.716	0.717
AR	IGF2	9606.ENSP00000363822	9606.ENSP00000391826	0	0	0	0	0	0	0	0.423	0.422
AR	CYP1A1	9606.ENSP00000363822	9606.ENSP00000369050	0	0	0	0	0	0.085	0	0.417	0.444
AR	FOXH1	9606.ENSP00000363822	9606.ENSP00000366534	0	0	0	0	0	0.418	0	0.103	0.456
AR	TCF4	9606.ENSP00000363822	9606.ENSP00000381382	0	0	0	0	0	0.379	0	0.166	0.459
AR	POMC	9606.ENSP00000363822	9606.ENSP00000384092	0	0	0	0	0	0	0	0.477	0.477
AR	NSD1	9606.ENSP00000363822	9606.ENSP00000395929	0	0	0	0	0	0.397	0	0.261	0.535
AR	STEAP4	9606.ENSP00000363822	9606.ENSP00000369419	0	0	0	0	0	0	0	0.562	0.562
AR	MUC1	9606.ENSP00000363822	9606.ENSP00000484824	0	0	0	0	0	0	0	0.668	0.668
AR	PAX6	9606.ENSP00000363822	9606.ENSP00000404100	0	0	0	0	0	0.379	0	0.487	0.669
ARHGAP29	FOXE1	9606.ENSP00000260526	9606.ENSP00000364265	0	0	0	0	0	0	0	0.405	0.405
ARHGEF17	CD248	9606.ENSP00000263674	9606.ENSP00000308117	0	0	0	0	0.088	0	0	0.588	0.608
ARSE	FOXH1	9606.ENSP00000441417	9606.ENSP00000366534	0	0	0	0	0	0	0	0.543	0.543
ASCL2	TSPAN32	9606.ENSP00000332293	9606.ENSP00000182290	0	0	0	0	0.098	0	0	0.529	0.556
ASCL2	ZNF540	9606.ENSP00000332293	9606.ENSP00000466274	0	0	0	0	0	0.053	0	0.440	0.447
ASCL2	SMOC2	9606.ENSP00000332293	9606.ENSP00000346537	0	0	0	0	0	0	0	0.539	0.539
ASCL2	IGF2	9606.ENSP00000332293	9606.ENSP00000391826	0	0	0	0	0	0	0	0.548	0.548
ASCL2	CDKN1C	9606.ENSP00000332293	9606.ENSP00000413720	0	0	0	0	0	0	0	0.564	0.564
ASGR1	SERPINA1	9606.ENSP00000269299	9606.ENSP00000416066	0	0	0	0	0.119	0	0	0.375	0.426
ASIC3	P2RX5	9606.ENSP00000297512	9606.ENSP00000225328	0	0	0	0	0.049	0	0	0.598	0.602
ASIC3	PIEZO2	9606.ENSP00000297512	9606.ENSP00000421377	0	0	0	0	0	0.129	0	0.481	0.528
ASIC3	NGF	9606.ENSP00000297512	9606.ENSP00000358525	0	0	0	0	0	0	0	0.713	0.713
ATIC	FGF19	9606.ENSP00000236959	9606.ENSP00000294312	0	0	0	0	0	0	0	0.418	0.418
ATIC	LEP	9606.ENSP00000236959	9606.ENSP00000312652	0	0	0	0	0	0	0	0.504	0.504
ATIC	POMC	9606.ENSP00000236959	9606.ENSP00000384092	0	0	0	0	0	0	0	0.542	0.542
ATIC	CTBP1	9606.ENSP00000236959	9606.ENSP00000290921	0.111	0	0	0	0.062	0.410	0	0.184	0.544
ATIC	TPM3	9606.ENSP00000236959	9606.ENSP00000357516	0	0	0	0	0.061	0	0	0.551	0.561
ATIC	ENTPD1	9606.ENSP00000236959	9606.ENSP00000360250	0	0	0	0	0	0	0.900	0.241	0.920
ATOH8	CIDEB	9606.ENSP00000304676	9606.ENSP00000337731	0	0	0	0	0.061	0	0	0.428	0.440
AZU1	PGLYRP1	9606.ENSP00000233997	9606.ENSP00000008938	0	0	0	0	0.126	0	0	0.428	0.478
AZU1	DPP7	9606.ENSP00000233997	9606.ENSP00000360635	0	0	0	0	0	0	0.900	0	0.900
BAI1	LY6K	9606.ENSP00000430945	9606.ENSP00000292430	0	0	0	0	0	0	0	0.479	0.479
BDKRB2	GNA15	9606.ENSP00000450482	9606.ENSP00000262958	0	0	0	0	0	0	0.900	0.137	0.910
BDKRB2	NMU	9606.ENSP00000450482	9606.ENSP00000264218	0	0	0	0	0	0	0.900	0.060	0.901
BDKRB2	OPRK1	9606.ENSP00000450482	9606.ENSP00000265572	0	0	0	0.663	0	0	0.900	0.254	0.907
BDKRB2	HTR5A	9606.ENSP00000450482	9606.ENSP00000287907	0	0	0	0.576	0	0	0.900	0.049	0.900
BDKRB2	TRH	9606.ENSP00000450482	9606.ENSP00000303452	0	0	0	0	0	0	0.900	0.171	0.913
BDKRB2	GPR37	9606.ENSP00000450482	9606.ENSP00000306449	0	0	0	0	0.069	0	0.900	0	0.902
BDKRB2	PENK	9606.ENSP00000450482	9606.ENSP00000324248	0	0	0	0	0	0	0.900	0	0.900
BDKRB2	RXFP3	9606.ENSP00000450482	9606.ENSP00000328708	0	0	0	0.664	0	0	0.900	0	0.900
BDKRB2	NPBWR1	9606.ENSP00000450482	9606.ENSP00000330284	0	0	0	0.708	0	0	0.900	0	0.900
BDKRB2	C5AR1	9606.ENSP00000450482	9606.ENSP00000347197	0	0	0	0.665	0	0	0.900	0.165	0.904
BDKRB2	PYY	9606.ENSP00000450482	9606.ENSP00000353198	0	0	0	0	0	0	0.900	0	0.900
BDKRB2	PTGFR	9606.ENSP00000450482	9606.ENSP00000359793	0	0	0	0	0.102	0	0.900	0.143	0.916
BDKRB2	S1PR3	9606.ENSP00000450482	9606.ENSP00000365006	0	0	0	0	0	0	0.900	0	0.900
BDKRB2	KLK7	9606.ENSP00000450482	9606.ENSP00000375683	0	0	0	0	0	0	0	0.400	0.400
BDKRB2	LTB4R	9606.ENSP00000450482	9606.ENSP00000380008	0	0	0	0.636	0	0	0.900	0	0.900
BDKRB2	POMC	9606.ENSP00000450482	9606.ENSP00000384092	0	0	0	0	0	0	0.900	0.081	0.904
BDKRB2	CASR	9606.ENSP00000450482	9606.ENSP00000420194	0	0	0	0	0	0	0.900	0.051	0.901
BDKRB2	LTB4R2	9606.ENSP00000450482	9606.ENSP00000445772	0	0	0	0.605	0	0	0.900	0.047	0.900
BEGAIN	GRIN2C	9606.ENSP00000411124	9606.ENSP00000293190	0	0	0	0	0.130	0	0.900	0.111	0.915
BEGAIN	DLGAP1	9606.ENSP00000411124	9606.ENSP00000316377	0	0	0	0	0.097	0.157	0	0.399	0.502
BEND4	CNRIP1	9606.ENSP00000421169	9606.ENSP00000263655	0	0	0	0	0	0	0	0.571	0.571
BICD2	RAB11FIP3	9606.ENSP00000349351	9606.ENSP00000262305	0	0	0	0	0	0	0	0.509	0.509
BICD2	PAFAH1B1	9606.ENSP00000349351	9606.ENSP00000380378	0	0	0	0	0.062	0.465	0.900	0.741	0.985
BLCAP	FLNA	9606.ENSP00000397172	9606.ENSP00000358866	0	0	0	0	0	0	0	0.536	0.536
C11orf21	TSPAN32	9606.ENSP00000406541	9606.ENSP00000182290	0	0	0	0	0	0	0	0.724	0.724
C11orf21	KIAA1211L	9606.ENSP00000406541	9606.ENSP00000380996	0	0	0	0	0	0	0	0.479	0.479
C17orf105	MYO1F	9606.ENSP00000415662	9606.ENSP00000344871	0	0	0	0	0	0	0	0.471	0.471
C1orf61	C20orf166	9606.ENSP00000357226	9606.ENSP00000359558	0	0	0	0	0	0	0	0.422	0.422
C20orf197	PCDHAC2	9606.ENSP00000316457	9606.ENSP00000289269	0	0	0	0	0	0	0	0.581	0.581
C5AR1	NMU	9606.ENSP00000347197	9606.ENSP00000264218	0	0	0	0	0	0	0.900	0	0.900
C5AR1	OPRK1	9606.ENSP00000347197	9606.ENSP00000265572	0	0	0	0.686	0	0	0.900	0.051	0.900
C5AR1	HTR5A	9606.ENSP00000347197	9606.ENSP00000287907	0	0	0	0	0.055	0	0.900	0	0.901
C5AR1	GPR37	9606.ENSP00000347197	9606.ENSP00000306449	0	0	0	0	0	0	0.900	0.071	0.903
C5AR1	PENK	9606.ENSP00000347197	9606.ENSP00000324248	0	0	0	0	0	0	0.900	0	0.900
C5AR1	RXFP3	9606.ENSP00000347197	9606.ENSP00000328708	0	0	0	0.656	0	0	0.900	0	0.900
C5AR1	NPBWR1	9606.ENSP00000347197	9606.ENSP00000330284	0	0	0	0.685	0	0	0.900	0	0.900
C5AR1	POMC	9606.ENSP00000347197	9606.ENSP00000384092	0	0	0	0	0	0	0.900	0.047	0.900
C5AR1	PYY	9606.ENSP00000347197	9606.ENSP00000353198	0	0	0	0	0	0	0.900	0	0.900
C5AR1	CASR	9606.ENSP00000347197	9606.ENSP00000420194	0	0	0	0	0	0	0.900	0.041	0.900
C5AR1	S1PR3	9606.ENSP00000347197	9606.ENSP00000365006	0	0	0	0	0	0	0.900	0.112	0.907
C9orf114	NSUN5	9606.ENSP00000354812	9606.ENSP00000309126	0	0	0	0	0.188	0	0	0.597	0.658
C9orf114	NOC2L	9606.ENSP00000354812	9606.ENSP00000317992	0	0	0	0	0.488	0	0	0	0.487
CACNA1B	TUBB4A	9606.ENSP00000360423	9606.ENSP00000264071	0	0	0	0	0.231	0.063	0	0.374	0.510
CACNA1B	OPRK1	9606.ENSP00000360423	9606.ENSP00000265572	0	0	0	0	0.086	0.057	0	0.400	0.437
CACNA1B	HTR5A	9606.ENSP00000360423	9606.ENSP00000287907	0	0	0	0	0.350	0.057	0	0.144	0.430
CACNA1B	CAMK2A	9606.ENSP00000360423	9606.ENSP00000381412	0	0	0	0	0.231	0.193	0	0.178	0.445
CACNA1B	KCNJ6	9606.ENSP00000360423	9606.ENSP00000477437	0	0	0	0	0.098	0.084	0	0.434	0.491
CADM3	FAIM2	9606.ENSP00000357106	9606.ENSP00000321951	0	0	0	0	0.437	0	0	0	0.437
CADM3	NRXN1	9606.ENSP00000357106	9606.ENSP00000385142	0	0	0	0	0.342	0	0	0.445	0.619
CAMK2A	HTR5A	9606.ENSP00000381412	9606.ENSP00000287907	0	0	0	0	0.507	0.074	0	0.087	0.547
CAMK2A	GRIN2C	9606.ENSP00000381412	9606.ENSP00000293190	0	0	0	0	0.225	0.142	0.900	0.360	0.951
CAMK2A	RBFOX1	9606.ENSP00000381412	9606.ENSP00000309117	0	0	0	0	0.467	0	0	0.209	0.560
CAMK2A	DLGAP1	9606.ENSP00000381412	9606.ENSP00000316377	0	0	0	0	0.229	0.166	0	0.468	0.628
CAMK2A	FAIM2	9606.ENSP00000381412	9606.ENSP00000321951	0	0	0	0	0.409	0	0	0.061	0.421
CAMK2A	SCN4B	9606.ENSP00000381412	9606.ENSP00000322460	0	0	0	0	0.229	0	0.600	0.092	0.695
CAMK2A	PENK	9606.ENSP00000381412	9606.ENSP00000324248	0	0	0	0	0.162	0	0	0.389	0.466
CAMK2A	PPP1CA	9606.ENSP00000381412	9606.ENSP00000326031	0	0	0	0	0	0	0.800	0.252	0.844
CAMK2A	CREB5	9606.ENSP00000381412	9606.ENSP00000350359	0	0	0	0	0.062	0	0.600	0.100	0.632
CAMK2A	FLNA	9606.ENSP00000381412	9606.ENSP00000358866	0	0	0	0	0.062	0.130	0.800	0.086	0.830
CAMK2A	MBP	9606.ENSP00000381412	9606.ENSP00000380958	0	0	0	0	0.164	0	0	0.484	0.551
CAMK2A	SHANK2	9606.ENSP00000381412	9606.ENSP00000469689	0	0	0	0	0.089	0.157	0	0.393	0.493
CAMK2A	NRXN1	9606.ENSP00000381412	9606.ENSP00000385142	0	0	0	0	0.298	0.132	0	0.311	0.544
CAMK2A	PNMAL2	9606.ENSP00000381412	9606.ENSP00000473036	0	0	0	0	0.350	0.340	0	0	0.553
CAMK2A	FBXO43	9606.ENSP00000381412	9606.ENSP00000403293	0	0	0	0	0	0	0.800	0.128	0.818
CASP6	NGF	9606.ENSP00000265164	9606.ENSP00000358525	0	0	0	0	0	0	0.900	0.354	0.932
CASP6	CASP8	9606.ENSP00000265164	9606.ENSP00000351273	0	0	0	0.764	0.061	0.993	0.900	0.823	0.999
CASP8	TOX3	9606.ENSP00000351273	9606.ENSP00000219746	0	0	0	0	0	0	0	0.473	0.473
CASP8	TERT	9606.ENSP00000351273	9606.ENSP00000309572	0	0	0	0	0.061	0	0	0.411	0.423
CASP8	PLEC	9606.ENSP00000351273	9606.ENSP00000323856	0	0	0	0	0	0.379	0.900	0.172	0.944
CASP8	FYN	9606.ENSP00000351273	9606.ENSP00000346671	0	0	0	0	0	0.393	0	0.258	0.531
CASP8	TNFRSF6B	9606.ENSP00000351273	9606.ENSP00000359013	0	0	0	0	0	0	0	0.409	0.408
CASP8	NGF	9606.ENSP00000351273	9606.ENSP00000358525	0	0	0	0	0	0	0	0.415	0.415
CASP8	MUC1	9606.ENSP00000351273	9606.ENSP00000484824	0	0	0	0	0	0	0	0.499	0.499
CASP8	MMP9	9606.ENSP00000351273	9606.ENSP00000361405	0	0	0	0	0	0	0	0.516	0.516
CASP8	NLRC4	9606.ENSP00000351273	9606.ENSP00000385090	0	0	0	0	0.062	0.401	0	0.696	0.815
CASP8	COL11A2	9606.ENSP00000351273	9606.ENSP00000363840	0	0	0	0	0	0	0.900	0.052	0.901
CASP8	TNFRSF25	9606.ENSP00000351273	9606.ENSP00000367013	0	0	0	0	0	0	0.900	0.597	0.958
CASR	GNA15	9606.ENSP00000420194	9606.ENSP00000262958	0	0	0	0	0	0	0.900	0.187	0.915
CASR	NMU	9606.ENSP00000420194	9606.ENSP00000264218	0	0	0	0	0	0	0.900	0.124	0.908
CASR	OPRK1	9606.ENSP00000420194	9606.ENSP00000265572	0	0	0	0	0.061	0.057	0.900	0.144	0.914
CASR	HTR5A	9606.ENSP00000420194	9606.ENSP00000287907	0	0	0	0	0	0.057	0.900	0	0.901
CASR	TRH	9606.ENSP00000420194	9606.ENSP00000303452	0	0	0	0	0	0	0.900	0.265	0.923
CASR	GPR37	9606.ENSP00000420194	9606.ENSP00000306449	0	0	0	0	0	0.057	0.900	0.098	0.907
CASR	PENK	9606.ENSP00000420194	9606.ENSP00000324248	0	0	0	0	0.059	0	0.900	0	0.901
CASR	RXFP3	9606.ENSP00000420194	9606.ENSP00000328708	0	0	0	0	0.055	0.057	0.900	0	0.903
CASR	NPBWR1	9606.ENSP00000420194	9606.ENSP00000330284	0	0	0	0	0.044	0.057	0.900	0.149	0.913
CASR	FYN	9606.ENSP00000420194	9606.ENSP00000346671	0	0	0	0	0	0.085	0.900	0.089	0.909
CASR	PYY	9606.ENSP00000420194	9606.ENSP00000353198	0	0	0	0	0.061	0	0.900	0.393	0.938
CASR	FLNA	9606.ENSP00000420194	9606.ENSP00000358866	0	0	0	0	0.051	0.385	0	0.419	0.631
CASR	PTGFR	9606.ENSP00000420194	9606.ENSP00000359793	0	0	0	0	0	0.057	0.900	0.050	0.902
CASR	S1PR3	9606.ENSP00000420194	9606.ENSP00000365006	0	0	0	0	0	0	0.900	0.050	0.900
CASR	LTB4R	9606.ENSP00000420194	9606.ENSP00000380008	0	0	0	0	0	0.057	0.900	0.140	0.911
CASR	TNFSF11	9606.ENSP00000420194	9606.ENSP00000381775	0	0	0	0	0	0	0	0.533	0.533
CASR	CLDN14	9606.ENSP00000420194	9606.ENSP00000382090	0	0	0	0	0.049	0	0	0.599	0.602
CASR	POMC	9606.ENSP00000420194	9606.ENSP00000384092	0	0	0	0	0	0	0.900	0.283	0.925
CASR	LTB4R2	9606.ENSP00000420194	9606.ENSP00000445772	0	0	0	0	0	0.057	0.900	0.116	0.909
CBLN4	PTPRT	9606.ENSP00000064571	9606.ENSP00000362294	0	0	0	0	0.351	0	0	0.137	0.416
CBLN4	GPR6	9606.ENSP00000064571	9606.ENSP00000406986	0	0	0	0	0.352	0	0	0.286	0.518
CBLN4	HTR5A	9606.ENSP00000064571	9606.ENSP00000287907	0	0	0	0	0.534	0	0	0.041	0.534
CBLN4	NRXN1	9606.ENSP00000064571	9606.ENSP00000385142	0	0	0	0	0.295	0	0	0.397	0.557
CBLN4	DPP6	9606.ENSP00000064571	9606.ENSP00000367001	0	0	0	0	0.294	0	0	0.485	0.621
CBLN4	RBM38	9606.ENSP00000064571	9606.ENSP00000348538	0	0	0	0	0	0	0	0.661	0.661
CCDC155	PLEC	9606.ENSP00000404220	9606.ENSP00000323856	0	0	0	0	0	0	0	0.579	0.579
CCNO	DNAH8	9606.ENSP00000282572	9606.ENSP00000333363	0	0	0	0	0	0.167	0	0.431	0.506
CD177	TRIM7	9606.ENSP00000479536	9606.ENSP00000274773	0	0	0	0	0	0	0	0.420	0.420
CD177	MS4A3	9606.ENSP00000479536	9606.ENSP00000278865	0	0	0	0	0.051	0	0.900	0.104	0.907
CD177	CD300A	9606.ENSP00000479536	9606.ENSP00000353259	0	0	0	0	0	0	0.900	0	0.900
CD177	FCGR3A	9606.ENSP00000479536	9606.ENSP00000356946	0	0	0	0	0	0	0	0.489	0.489
CD177	RAB37	9606.ENSP00000479536	9606.ENSP00000376390	0	0	0	0	0	0	0.900	0	0.900
CD244	WDFY4	9606.ENSP00000357012	9606.ENSP00000320563	0	0	0	0	0.403	0	0	0	0.403
CD244	FYN	9606.ENSP00000357012	9606.ENSP00000346671	0	0	0	0	0.061	0.379	0.800	0.405	0.921
CD244	CD300A	9606.ENSP00000357012	9606.ENSP00000353259	0	0	0	0	0.376	0	0	0.329	0.563
CD244	FCGR3A	9606.ENSP00000357012	9606.ENSP00000356946	0	0	0	0	0.285	0	0	0.218	0.417
CD244	FRAT1	9606.ENSP00000357012	9606.ENSP00000360060	0	0	0	0	0.098	0	0	0.385	0.421
CD244	TNFRSF4	9606.ENSP00000357012	9606.ENSP00000368538	0	0	0	0	0.153	0	0	0.385	0.456
CD244	VAV1	9606.ENSP00000357012	9606.ENSP00000472929	0	0	0	0	0.184	0	0	0.437	0.521
CD244	CD300LF	9606.ENSP00000357012	9606.ENSP00000462309	0	0	0	0	0.428	0	0	0.210	0.528
CD244	INPP5D	9606.ENSP00000357012	9606.ENSP00000405338	0	0	0	0	0.175	0.535	0	0.229	0.678
CD300A	WDFY4	9606.ENSP00000353259	9606.ENSP00000320563	0	0	0	0	0.384	0	0	0.091	0.417
CD300A	FCGR3A	9606.ENSP00000353259	9606.ENSP00000356946	0	0	0	0	0.356	0	0	0.177	0.447
CD300A	CD300LF	9606.ENSP00000353259	9606.ENSP00000462309	0	0	0	0.760	0.376	0	0	0.735	0.484
CD300A	INPP5D	9606.ENSP00000353259	9606.ENSP00000405338	0	0	0	0	0.228	0.268	0	0.248	0.538
CD300LF	WDFY4	9606.ENSP00000462309	9606.ENSP00000320563	0	0	0	0	0.433	0	0	0.060	0.444
CD300LF	NFAM1	9606.ENSP00000462309	9606.ENSP00000333680	0	0	0	0	0.335	0	0	0.170	0.424
CD300LF	FYN	9606.ENSP00000462309	9606.ENSP00000346671	0	0	0	0	0	0	0	0.469	0.469
CD300LF	FCGR3A	9606.ENSP00000462309	9606.ENSP00000356946	0	0	0	0	0.468	0	0	0.080	0.490
CD300LF	S100A12	9606.ENSP00000462309	9606.ENSP00000357726	0	0	0	0	0.465	0	0	0.050	0.470
CD300LF	INPP5D	9606.ENSP00000462309	9606.ENSP00000405338	0	0	0	0	0.176	0.437	0	0.533	0.764
CDH5	TWIST1	9606.ENSP00000344115	9606.ENSP00000242261	0	0	0	0	0	0	0	0.409	0.409
CDH5	HOXD10	9606.ENSP00000344115	9606.ENSP00000249501	0	0	0	0	0	0	0	0.434	0.434
CDH5	LMO2	9606.ENSP00000344115	9606.ENSP00000257818	0	0	0	0	0.089	0	0	0.670	0.687
CDH5	TAL1	9606.ENSP00000344115	9606.ENSP00000294339	0	0	0	0	0.084	0	0	0.685	0.700
CDH5	SOX2	9606.ENSP00000344115	9606.ENSP00000323588	0	0	0	0	0	0	0	0.447	0.447
CDH5	HEY1	9606.ENSP00000344115	9606.ENSP00000338272	0	0	0	0	0.056	0	0	0.434	0.443
CDH5	ELN	9606.ENSP00000344115	9606.ENSP00000351807	0	0	0	0	0.076	0	0	0.424	0.445
CDH5	GATA2	9606.ENSP00000344115	9606.ENSP00000345681	0	0	0	0	0.061	0	0	0.529	0.539
CDH5	MMP9	9606.ENSP00000344115	9606.ENSP00000361405	0	0	0	0	0	0	0	0.565	0.565
CDH5	VAV1	9606.ENSP00000344115	9606.ENSP00000472929	0	0	0	0	0	0.080	0.900	0.299	0.929
CDKN1C	MEST	9606.ENSP00000413720	9606.ENSP00000223215	0	0	0	0	0.063	0	0	0.535	0.545
CDKN1C	IGF2	9606.ENSP00000413720	9606.ENSP00000391826	0	0	0	0	0.085	0	0	0.761	0.772
CDKN1C	NSD1	9606.ENSP00000413720	9606.ENSP00000395929	0	0	0	0	0	0	0	0.500	0.499
CDX1	IRX4	9606.ENSP00000231656	9606.ENSP00000482393	0	0	0	0	0	0.261	0	0.271	0.438
CDX1	SOX2	9606.ENSP00000231656	9606.ENSP00000323588	0	0	0	0	0	0.389	0	0.476	0.666
CEBPE	LDOC1	9606.ENSP00000206513	9606.ENSP00000359557	0	0	0	0	0	0.354	0	0.138	0.419
CEBPE	LBR	9606.ENSP00000206513	9606.ENSP00000339883	0	0	0	0	0	0	0	0.453	0.453
CELSR3	FZD2	9606.ENSP00000164024	9606.ENSP00000323901	0	0	0	0	0.061	0.161	0	0.324	0.421
CELSR3	WNT11	9606.ENSP00000164024	9606.ENSP00000325526	0	0	0	0	0.049	0.084	0	0.531	0.556
CELSR3	SEMA6B	9606.ENSP00000164024	9606.ENSP00000467290	0	0	0	0	0.063	0	0	0.578	0.588
CERS3	THEM5	9606.ENSP00000284382	9606.ENSP00000357807	0	0	0	0	0	0	0	0.634	0.634
CERS3	PPAP2C	9606.ENSP00000284382	9606.ENSP00000329697	0	0	0	0	0	0.157	0.650	0.244	0.757
CIDEB	TNFRSF25	9606.ENSP00000337731	9606.ENSP00000367013	0	0	0	0	0	0	0	0.451	0.451
CIDEB	LTB4R2	9606.ENSP00000337731	9606.ENSP00000445772	0	0	0	0	0.072	0	0	0.701	0.711
CLDN10	CLDN14	9606.ENSP00000299339	9606.ENSP00000382090	0	0	0	0.825	0.063	0	0.900	0.610	0.912
CLDN14	WNT16	9606.ENSP00000382090	9606.ENSP00000222462	0	0	0	0	0	0	0	0.532	0.532
CLDN14	HTR5A	9606.ENSP00000382090	9606.ENSP00000287907	0	0	0	0	0.509	0	0	0	0.509
CLDN14	MARVELD2	9606.ENSP00000382090	9606.ENSP00000323264	0	0	0	0	0	0	0	0.565	0.565
CLDN14	GJB6	9606.ENSP00000382090	9606.ENSP00000348521	0	0	0	0	0.062	0	0	0.440	0.452
CLDN14	GJB2	9606.ENSP00000382090	9606.ENSP00000372295	0	0	0	0	0.063	0	0	0.561	0.571
CLDN14	USH1G	9606.ENSP00000382090	9606.ENSP00000480279	0	0	0	0	0	0	0	0.552	0.552
CLEC9A	FLT3LG	9606.ENSP00000348074	9606.ENSP00000469613	0	0	0	0	0	0	0	0.547	0.547
CLIC3	CLIC6	9606.ENSP00000419378	9606.ENSP00000290332	0	0	0	0.937	0.055	0	0.540	0.668	0.565
CLIC3	GABRA5	9606.ENSP00000419378	9606.ENSP00000335592	0	0	0	0	0	0	0.540	0	0.540
CLIC6	KCNJ6	9606.ENSP00000290332	9606.ENSP00000477437	0	0	0	0	0	0	0	0.418	0.418
CLIC6	GABRA5	9606.ENSP00000290332	9606.ENSP00000335592	0	0	0	0	0.061	0	0.540	0.068	0.562
CLMP	KCNK12	9606.ENSP00000405577	9606.ENSP00000327611	0	0	0	0	0	0	0	0.512	0.512
CLUAP1	IFT140	9606.ENSP00000460850	9606.ENSP00000406012	0	0	0	0	0.184	0	0.900	0.655	0.969
CMSS1	GJD2	9606.ENSP00000410396	9606.ENSP00000290374	0	0	0	0	0	0	0	0.480	0.480
CMSS1	NOC2L	9606.ENSP00000410396	9606.ENSP00000317992	0	0	0	0	0.814	0	0.540	0.113	0.917
CMSS1	FILIP1L	9606.ENSP00000410396	9606.ENSP00000346560	0	0	0	0	0	0	0	0.455	0.455
CMSS1	TDRD12	9606.ENSP00000410396	9606.ENSP00000390621	0	0	0	0	0.459	0.050	0	0.050	0.469
CMTM2	S100A12	9606.ENSP00000268595	9606.ENSP00000357726	0	0	0	0	0.478	0	0	0	0.478
CNRIP1	PGLYRP1	9606.ENSP00000263655	9606.ENSP00000008938	0	0	0	0	0	0.540	0	0	0.540
CNRIP1	EYA4	9606.ENSP00000263655	9606.ENSP00000432770	0	0	0	0	0	0	0	0.430	0.430
COBL	SPG7	9606.ENSP00000378912	9606.ENSP00000268704	0	0	0	0	0	0	0	0.413	0.413
COL11A2	COL16A1	9606.ENSP00000363840	9606.ENSP00000362776	0	0	0.337	0.674	0.098	0	0.900	0.087	0.916
COL11A2	GJB2	9606.ENSP00000363840	9606.ENSP00000372295	0	0	0	0	0.064	0	0	0.482	0.494
COL11A2	EYA4	9606.ENSP00000363840	9606.ENSP00000432770	0	0	0	0	0.055	0	0	0.511	0.518
COL11A2	COL13A1	9606.ENSP00000363840	9606.ENSP00000381949	0	0	0.351	0.716	0	0	0.900	0.225	0.914
COL13A1	NID2	9606.ENSP00000381949	9606.ENSP00000216286	0	0	0	0	0.076	0.316	0	0.143	0.411
COL13A1	LMX1B	9606.ENSP00000381949	9606.ENSP00000347684	0	0	0	0	0	0	0	0.436	0.436
COL13A1	COL16A1	9606.ENSP00000381949	9606.ENSP00000362776	0	0	0.259	0.719	0.099	0	0.900	0.364	0.920
COL16A1	MMP9	9606.ENSP00000362776	9606.ENSP00000361405	0	0	0	0	0	0	0.900	0.130	0.909
CPT1A	LEP	9606.ENSP00000265641	9606.ENSP00000312652	0	0	0	0	0	0	0	0.503	0.503
CPT1A	CPT1B	9606.ENSP00000265641	9606.ENSP00000379011	0	0	0.443	0.969	0	0	0.800	0.902	0.808
CPT1B	PRDM16	9606.ENSP00000379011	9606.ENSP00000270722	0	0	0	0	0	0	0	0.550	0.550
CPT1B	LEP	9606.ENSP00000379011	9606.ENSP00000312652	0	0	0	0	0.061	0	0	0.477	0.487
CRABP1	SFRP2	9606.ENSP00000299529	9606.ENSP00000274063	0	0	0	0	0.213	0	0	0.290	0.418
CRABP1	PRAM1	9606.ENSP00000299529	9606.ENSP00000408342	0	0	0	0	0	0	0	0.416	0.416
CRABP1	HIC1	9606.ENSP00000299529	9606.ENSP00000314080	0	0	0	0	0.057	0.050	0	0.406	0.421
CRABP1	IGF2	9606.ENSP00000299529	9606.ENSP00000391826	0	0	0	0	0.061	0	0	0.587	0.595
CRABP1	HOXA1	9606.ENSP00000299529	9606.ENSP00000343246	0	0	0	0	0	0	0	0.649	0.649
CRABP1	NEUROG1	9606.ENSP00000299529	9606.ENSP00000317580	0	0	0	0	0.061	0	0	0.726	0.731
CREB5	PPP1CA	9606.ENSP00000350359	9606.ENSP00000326031	0	0	0	0	0	0.051	0.600	0.217	0.677
CRMP1	MSX1	9606.ENSP00000321606	9606.ENSP00000372170	0	0	0	0	0	0	0	0.415	0.414
CRMP1	UPB1	9606.ENSP00000321606	9606.ENSP00000324343	0.059	0.085	0.213	0	0.064	0	0	0.221	0.416
CRMP1	FLNA	9606.ENSP00000321606	9606.ENSP00000358866	0	0	0	0	0	0	0	0.423	0.423
CRMP1	FYN	9606.ENSP00000321606	9606.ENSP00000346671	0	0	0	0	0.061	0.066	0.900	0.492	0.949
CSNK1E	TUBB4A	9606.ENSP00000380044	9606.ENSP00000264071	0	0	0	0	0.053	0.154	0.900	0.058	0.914
CSNK1E	PER1	9606.ENSP00000380044	9606.ENSP00000314420	0	0	0	0	0.052	0.927	0.900	0.637	0.997
CSNK1E	RPP25	9606.ENSP00000380044	9606.ENSP00000317691	0	0	0	0	0.063	0	0.900	0	0.902
CSNK1E	PPP1CA	9606.ENSP00000380044	9606.ENSP00000326031	0	0	0	0	0.062	0.377	0.900	0.271	0.951
CSNK1E	FAM110C	9606.ENSP00000380044	9606.ENSP00000328347	0	0	0	0	0	0.514	0	0	0.514
CSNK1E	PAFAH1B1	9606.ENSP00000380044	9606.ENSP00000380378	0	0	0	0	0.055	0	0.900	0	0.901
CTBP1	PRDM16	9606.ENSP00000290921	9606.ENSP00000270722	0	0	0	0	0	0.265	0	0.455	0.582
CTBP1	HIC1	9606.ENSP00000290921	9606.ENSP00000314080	0	0	0	0	0.062	0.405	0	0.519	0.708
CYP1A1	GSTM5	9606.ENSP00000369050	9606.ENSP00000256593	0	0	0	0	0.061	0.077	0.650	0.218	0.731
DIP2C	ZNF790	9606.ENSP00000280886	9606.ENSP00000349161	0	0	0	0	0.051	0	0	0.425	0.430
DLGAP1	OPRK1	9606.ENSP00000316377	9606.ENSP00000265572	0	0	0	0	0.085	0	0	0.374	0.403
DLGAP1	GRIN2C	9606.ENSP00000316377	9606.ENSP00000293190	0	0	0	0	0.157	0.412	0	0.331	0.640
DLGAP1	TDRD12	9606.ENSP00000316377	9606.ENSP00000390621	0	0	0	0	0	0	0	0.420	0.420
DLGAP1	PAFAH1B1	9606.ENSP00000316377	9606.ENSP00000380378	0	0	0	0	0	0	0	0.445	0.445
DLGAP1	NRXN1	9606.ENSP00000316377	9606.ENSP00000385142	0	0	0	0	0.267	0.082	0.900	0.385	0.953
DLGAP1	SHANK2	9606.ENSP00000316377	9606.ENSP00000469689	0	0	0	0	0.107	0.824	0.900	0.676	0.994
DNAH8	RSPH6A	9606.ENSP00000333363	9606.ENSP00000221538	0	0	0	0	0.063	0	0	0.407	0.421
DNAH8	WNT16	9606.ENSP00000333363	9606.ENSP00000222462	0	0	0	0	0	0	0	0.476	0.476
DNAH8	PCDHAC2	9606.ENSP00000333363	9606.ENSP00000289269	0	0	0	0	0.061	0	0	0.390	0.402
DNAH8	TMEM25	9606.ENSP00000333363	9606.ENSP00000315635	0	0	0	0	0	0	0	0.407	0.407
DNAH8	PAFAH1B1	9606.ENSP00000333363	9606.ENSP00000380378	0	0	0	0	0	0.351	0.900	0.167	0.941
DNMT3B	TWIST1	9606.ENSP00000328547	9606.ENSP00000242261	0	0	0	0	0	0.305	0	0.230	0.441
DNMT3B	KDM6B	9606.ENSP00000328547	9606.ENSP00000254846	0	0	0	0	0	0	0	0.421	0.420
DNMT3B	PRDM14	9606.ENSP00000328547	9606.ENSP00000276594	0	0	0	0	0.088	0	0	0.732	0.746
DNMT3B	TERT	9606.ENSP00000328547	9606.ENSP00000309572	0	0	0	0	0.137	0	0	0.448	0.503
DNMT3B	FGF5	9606.ENSP00000328547	9606.ENSP00000311697	0	0	0	0	0	0	0	0.441	0.441
DNMT3B	HIC1	9606.ENSP00000328547	9606.ENSP00000314080	0	0	0	0	0	0.379	0	0.398	0.610
DNMT3B	SOX2	9606.ENSP00000328547	9606.ENSP00000323588	0	0	0	0	0.137	0	0	0.645	0.680
DNMT3B	DPP6	9606.ENSP00000328547	9606.ENSP00000367001	0	0	0	0	0	0	0	0.416	0.416
DNMT3B	IGF2	9606.ENSP00000328547	9606.ENSP00000391826	0	0	0	0	0	0	0	0.515	0.515
DPEP3	LY6K	9606.ENSP00000268793	9606.ENSP00000292430	0	0	0	0	0	0	0	0.458	0.458
DPP6	KCNA5	9606.ENSP00000367001	9606.ENSP00000252321	0	0	0	0	0.098	0	0	0.385	0.422
DPP6	HTR5A	9606.ENSP00000367001	9606.ENSP00000287907	0	0	0	0	0.344	0	0	0.290	0.515
DPP6	RBFOX1	9606.ENSP00000367001	9606.ENSP00000309117	0	0	0	0	0.314	0	0	0.265	0.474
DPP6	DPP7	9606.ENSP00000367001	9606.ENSP00000360635	0	0	0	0	0.063	0	0	0.515	0.526
DPP6	NRXN1	9606.ENSP00000367001	9606.ENSP00000385142	0	0	0	0	0.348	0	0	0.341	0.552
DPP6	SHANK2	9606.ENSP00000367001	9606.ENSP00000469689	0	0	0	0	0.087	0	0	0.531	0.553
DPP7	GZMM	9606.ENSP00000360635	9606.ENSP00000264553	0	0	0	0	0.069	0	0	0.448	0.464
DUOX2	DUOXA2	9606.ENSP00000475084	9606.ENSP00000319705	0	0	0	0	0.416	0	0.800	0.953	0.994
DUOX2	FOXE1	9606.ENSP00000475084	9606.ENSP00000364265	0	0	0	0	0	0	0	0.511	0.511
DUOXA2	FOXE1	9606.ENSP00000319705	9606.ENSP00000364265	0	0	0	0	0	0	0	0.527	0.527
DUSP3	LY6K	9606.ENSP00000226004	9606.ENSP00000292430	0	0	0	0	0	0	0	0.567	0.567
DUSP4	DUSP8	9606.ENSP00000240100	9606.ENSP00000380530	0	0	0	0.765	0.061	0	0.900	0.591	0.915
DYDC1	GHDC	9606.ENSP00000361278	9606.ENSP00000301671	0	0	0	0	0	0	0	0.475	0.475
DYDC1	DYDC2	9606.ENSP00000361278	9606.ENSP00000361272	0	0	0	0.769	0	0	0.540	0.788	0.622
DYDC2	GHDC	9606.ENSP00000361272	9606.ENSP00000301671	0	0	0	0	0	0	0	0.473	0.473
EFCAB1	SALL1	9606.ENSP00000262103	9606.ENSP00000251020	0	0	0	0	0	0	0	0.462	0.462
EIF4E3	GPR27	9606.ENSP00000393324	9606.ENSP00000303149	0	0	0	0	0.098	0	0	0.673	0.692
ELN	NID2	9606.ENSP00000351807	9606.ENSP00000216286	0	0	0	0	0.084	0.294	0	0.298	0.507
ELN	SERPINA1	9606.ENSP00000351807	9606.ENSP00000416066	0	0	0	0	0	0	0	0.642	0.642
ELN	MMP9	9606.ENSP00000351807	9606.ENSP00000361405	0	0	0	0	0	0.379	0	0.795	0.867
ENTPD1	P2RX5	9606.ENSP00000360250	9606.ENSP00000225328	0	0	0	0	0	0	0	0.406	0.406
ENTPD1	PDE1B	9606.ENSP00000360250	9606.ENSP00000243052	0	0	0	0	0.062	0	0.650	0	0.657
ENTPD1	TNFRSF18	9606.ENSP00000360250	9606.ENSP00000328207	0	0	0	0	0	0	0	0.684	0.684
ENTPD1	P2RX7	9606.ENSP00000360250	9606.ENSP00000330696	0	0	0	0	0.088	0	0	0.613	0.632
ENTPD1	NPR1	9606.ENSP00000360250	9606.ENSP00000357669	0	0	0	0	0.061	0	0.650	0.053	0.661
ENTPD1	TNFRSF4	9606.ENSP00000360250	9606.ENSP00000368538	0	0	0	0	0.060	0	0	0.492	0.502
ENTPD1	PDE10A	9606.ENSP00000360250	9606.ENSP00000438284	0	0	0	0	0.061	0	0.650	0	0.657
ERAS	SOX2	9606.ENSP00000339136	9606.ENSP00000323588	0	0	0	0	0.062	0	0	0.524	0.534
ERBB4	FGF19	9606.ENSP00000342235	9606.ENSP00000294312	0	0	0	0	0	0	0.600	0.149	0.645
ERBB4	FGF5	9606.ENSP00000342235	9606.ENSP00000311697	0	0	0	0	0	0	0.600	0.111	0.629
ERBB4	JAG2	9606.ENSP00000342235	9606.ENSP00000328169	0	0	0	0	0.062	0.134	0	0.330	0.408
ERBB4	NRXN1	9606.ENSP00000342235	9606.ENSP00000385142	0	0	0	0	0.151	0	0	0.349	0.424
ERBB4	MUC1	9606.ENSP00000342235	9606.ENSP00000484824	0	0	0	0	0	0.305	0	0.310	0.499
ERBB4	FLT3LG	9606.ENSP00000342235	9606.ENSP00000469613	0	0	0	0	0	0	0.600	0	0.600
ERBB4	IGF2	9606.ENSP00000342235	9606.ENSP00000391826	0	0	0	0	0	0	0.600	0.265	0.693
ERBB4	NGF	9606.ENSP00000342235	9606.ENSP00000358525	0	0	0	0	0	0	0.600	0.332	0.721
ERBB4	FYN	9606.ENSP00000342235	9606.ENSP00000346671	0	0	0	0.698	0	0.185	0.900	0.637	0.931
ERBB4	NEDD4	9606.ENSP00000342235	9606.ENSP00000424827	0	0	0	0	0	0.401	0.900	0.358	0.958
EVPL	PLEC	9606.ENSP00000301607	9606.ENSP00000323856	0	0	0	0.570	0.082	0	0	0.827	0.406
EVPL	LCE3A	9606.ENSP00000301607	9606.ENSP00000335006	0	0	0	0	0	0	0.900	0	0.900
EYA4	SIX2	9606.ENSP00000432770	9606.ENSP00000304502	0	0	0	0	0.108	0.539	0	0.654	0.845
EYA4	NEUROG1	9606.ENSP00000432770	9606.ENSP00000317580	0	0	0	0	0.060	0.185	0	0.287	0.406
EYA4	SGK1	9606.ENSP00000432770	9606.ENSP00000356832	0	0	0	0	0	0	0	0.537	0.537
EYA4	GJB2	9606.ENSP00000432770	9606.ENSP00000372295	0	0	0	0	0	0	0	0.409	0.409
EYA4	PAX6	9606.ENSP00000432770	9606.ENSP00000404100	0	0	0	0	0	0.185	0	0.464	0.545
FAIM2	PDE1B	9606.ENSP00000321951	9606.ENSP00000243052	0	0	0	0	0.108	0	0	0.555	0.586
FAIM2	HTR5A	9606.ENSP00000321951	9606.ENSP00000287907	0	0	0	0	0.532	0	0	0.127	0.574
FAIM2	RBFOX1	9606.ENSP00000321951	9606.ENSP00000309117	0	0	0	0	0.492	0	0	0	0.492
FAIM2	NUDT3	9606.ENSP00000321951	9606.ENSP00000476119	0.043	0	0	0	0.090	0	0	0.519	0.544
FAIM2	PNMAL2	9606.ENSP00000321951	9606.ENSP00000473036	0.078	0	0	0	0.512	0	0	0.354	0.684
FAM129C	XAGE5	9606.ENSP00000335040	9606.ENSP00000342240	0	0	0	0	0	0	0	0.473	0.473
FAM131C	P2RX5	9606.ENSP00000364814	9606.ENSP00000225328	0	0	0	0	0	0	0	0.604	0.604
FAM178B	TEKT4	9606.ENSP00000429896	9606.ENSP00000295201	0	0	0	0	0.059	0	0	0.413	0.424
FAM217A	LCE3A	9606.ENSP00000274673	9606.ENSP00000335006	0	0	0	0	0	0	0	0.512	0.512
FBXL15	KDM2A	9606.ENSP00000224862	9606.ENSP00000432786	0	0	0	0	0.061	0.263	0	0.651	0.737
FBXL15	FBXO27	9606.ENSP00000224862	9606.ENSP00000292853	0	0	0	0	0.049	0	0.900	0.056	0.902
FBXL15	NEDD4	9606.ENSP00000224862	9606.ENSP00000424827	0	0	0	0	0.062	0.264	0.900	0.255	0.941
FBXO27	NEDD4	9606.ENSP00000292853	9606.ENSP00000424827	0	0	0	0	0	0	0.900	0.043	0.900
FCGR3A	GIMAP8	9606.ENSP00000356946	9606.ENSP00000305107	0	0	0	0	0.522	0	0	0	0.522
FCGR3A	WDFY4	9606.ENSP00000356946	9606.ENSP00000320563	0	0	0	0	0.426	0	0	0.060	0.437
FCGR3A	FYN	9606.ENSP00000356946	9606.ENSP00000346671	0	0	0	0	0.061	0.050	0.900	0.074	0.906
FCGR3A	S100A12	9606.ENSP00000356946	9606.ENSP00000357726	0	0	0	0	0.538	0	0	0.370	0.697
FCGR3A	VAV1	9606.ENSP00000356946	9606.ENSP00000472929	0	0	0	0	0.157	0	0.900	0.187	0.925
FGF11	LIF	9606.ENSP00000293829	9606.ENSP00000249075	0	0	0	0	0	0	0	0.452	0.452
FGF11	MMP9	9606.ENSP00000293829	9606.ENSP00000361405	0	0	0	0	0	0	0	0.400	0.400
FGF11	SOX2	9606.ENSP00000293829	9606.ENSP00000323588	0	0	0	0	0.061	0	0	0.414	0.427
FGF11	FGF19	9606.ENSP00000293829	9606.ENSP00000294312	0	0	0	0	0	0	0	0.438	0.438
FGF11	GDNF	9606.ENSP00000293829	9606.ENSP00000409007	0	0	0	0	0	0	0	0.445	0.445
FGF11	NGF	9606.ENSP00000293829	9606.ENSP00000358525	0	0	0	0	0	0	0	0.546	0.546
FGF19	LIF	9606.ENSP00000294312	9606.ENSP00000249075	0	0	0	0	0	0	0	0.494	0.494
FGF19	IGF2	9606.ENSP00000294312	9606.ENSP00000391826	0	0	0	0	0	0	0	0.402	0.402
FGF19	PYY	9606.ENSP00000294312	9606.ENSP00000353198	0	0	0	0	0	0	0	0.408	0.408
FGF19	PAX6	9606.ENSP00000294312	9606.ENSP00000404100	0	0	0	0	0	0.053	0	0.406	0.413
FGF19	SOX2	9606.ENSP00000294312	9606.ENSP00000323588	0	0	0	0	0.076	0	0	0.433	0.454
FGF19	GDNF	9606.ENSP00000294312	9606.ENSP00000409007	0	0	0	0	0	0	0	0.465	0.465
FGF19	WNT11	9606.ENSP00000294312	9606.ENSP00000325526	0	0	0	0	0	0.164	0	0.408	0.483
FGF19	NGF	9606.ENSP00000294312	9606.ENSP00000358525	0	0	0	0	0	0	0	0.534	0.534
FGF19	TPM3	9606.ENSP00000294312	9606.ENSP00000357516	0	0	0	0	0	0	0	0.546	0.546
FGF5	LIF	9606.ENSP00000311697	9606.ENSP00000249075	0	0	0	0	0	0	0	0.563	0.563
FGF5	TBX3	9606.ENSP00000311697	9606.ENSP00000257566	0	0	0	0	0	0	0	0.558	0.558
FGF5	PRDM14	9606.ENSP00000311697	9606.ENSP00000276594	0	0	0	0	0	0.053	0	0.479	0.485
FGF5	NGF	9606.ENSP00000311697	9606.ENSP00000358525	0	0	0	0	0	0	0	0.494	0.494
FGF5	PAX6	9606.ENSP00000311697	9606.ENSP00000404100	0	0	0	0	0	0.053	0	0.581	0.586
FGF5	SOX1	9606.ENSP00000311697	9606.ENSP00000330218	0	0	0	0	0	0	0	0.614	0.614
FGF5	SOX2	9606.ENSP00000311697	9606.ENSP00000323588	0	0	0	0	0	0	0	0.654	0.654
FLNA	PLEC	9606.ENSP00000358866	9606.ENSP00000323856	0	0	0	0.541	0.215	0.194	0	0.471	0.476
FLNA	FZD2	9606.ENSP00000358866	9606.ENSP00000323901	0	0	0	0	0.098	0	0.900	0.092	0.910
FLNA	MMP9	9606.ENSP00000358866	9606.ENSP00000361405	0	0	0	0	0.061	0	0	0.530	0.540
FLNA	PAFAH1B1	9606.ENSP00000358866	9606.ENSP00000380378	0	0	0	0	0.049	0.055	0	0.571	0.580
FLT3LG	TCF4	9606.ENSP00000469613	9606.ENSP00000381382	0	0	0	0	0	0	0	0.556	0.556
FOXE1	TRH	9606.ENSP00000364265	9606.ENSP00000303452	0	0	0	0	0	0	0	0.410	0.410
FOXE1	TERT	9606.ENSP00000364265	9606.ENSP00000309572	0	0	0	0	0	0	0	0.481	0.481
FOXE1	MSX1	9606.ENSP00000364265	9606.ENSP00000372170	0	0	0	0	0	0.053	0	0.557	0.563
FOXF1	HOXB5	9606.ENSP00000262426	9606.ENSP00000239151	0	0	0	0	0.098	0.111	0	0.316	0.403
FOXF1	TBX3	9606.ENSP00000262426	9606.ENSP00000257566	0	0	0	0	0.213	0.070	0	0.266	0.415
FOXF1	HOXD13	9606.ENSP00000262426	9606.ENSP00000376322	0	0	0	0	0.060	0.115	0	0.351	0.413
FOXF1	GATA2	9606.ENSP00000262426	9606.ENSP00000345681	0	0	0	0	0.076	0.153	0	0.328	0.428
FOXF1	HLX	9606.ENSP00000262426	9606.ENSP00000355870	0	0	0	0	0.061	0.064	0	0.456	0.480
FOXF1	SIX2	9606.ENSP00000262426	9606.ENSP00000304502	0	0	0	0	0	0	0	0.492	0.492
FOXF2	TWIST1	9606.ENSP00000259806	9606.ENSP00000242261	0	0	0	0	0.111	0	0	0.610	0.639
FOXF2	SIX2	9606.ENSP00000259806	9606.ENSP00000304502	0	0	0	0	0.077	0	0	0.404	0.426
FOXH1	GSC	9606.ENSP00000366534	9606.ENSP00000238558	0	0	0	0	0.061	0.265	0	0.484	0.612
FOXH1	HAND2	9606.ENSP00000366534	9606.ENSP00000352565	0	0	0	0	0	0.077	0	0.392	0.415
FYN	KCNA5	9606.ENSP00000346671	9606.ENSP00000252321	0	0	0	0	0.061	0.326	0	0.150	0.415
FYN	NFATC1	9606.ENSP00000346671	9606.ENSP00000389377	0	0	0	0	0	0.179	0	0.337	0.432
FYN	NGF	9606.ENSP00000346671	9606.ENSP00000358525	0	0	0	0	0	0.185	0	0.400	0.490
FYN	MBP	9606.ENSP00000346671	9606.ENSP00000380958	0	0	0	0	0.061	0.071	0	0.492	0.518
FYN	INPP5D	9606.ENSP00000346671	9606.ENSP00000405338	0	0	0	0	0	0.267	0	0.399	0.540
FYN	PTPRT	9606.ENSP00000346671	9606.ENSP00000362294	0	0	0	0	0.062	0.160	0	0.549	0.614
FYN	PCDHA4	9606.ENSP00000346671	9606.ENSP00000435300	0	0	0	0	0	0.056	0	0.864	0.866
FYN	JAK3	9606.ENSP00000346671	9606.ENSP00000391676	0	0	0	0.654	0.061	0.111	0.900	0.428	0.921
FYN	VAV1	9606.ENSP00000346671	9606.ENSP00000472929	0	0	0	0.558	0.062	0.467	0.900	0.820	0.965
FZD2	WNT16	9606.ENSP00000323901	9606.ENSP00000222462	0	0	0	0	0	0.262	0.900	0.644	0.971
FZD2	SFRP2	9606.ENSP00000323901	9606.ENSP00000274063	0	0	0	0.686	0.063	0	0.900	0.650	0.921
FZD2	KREMEN2	9606.ENSP00000323901	9606.ENSP00000304422	0	0	0	0	0.077	0	0.900	0.230	0.922
FZD2	WNT11	9606.ENSP00000323901	9606.ENSP00000325526	0	0	0	0	0.061	0.266	0.900	0.714	0.977
GABRA5	NRXN1	9606.ENSP00000335592	9606.ENSP00000385142	0	0	0	0	0.179	0.107	0	0.333	0.468
GALNTL6	MUC1	9606.ENSP00000423313	9606.ENSP00000484824	0	0	0	0	0	0	0.900	0.398	0.937
GATA2	TBX3	9606.ENSP00000345681	9606.ENSP00000257566	0	0	0	0	0.117	0.085	0	0.346	0.426
GATA2	LMO2	9606.ENSP00000345681	9606.ENSP00000257818	0	0	0	0	0.062	0.480	0.900	0.822	0.990
GATA2	ZSCAN1	9606.ENSP00000345681	9606.ENSP00000282326	0	0	0	0	0	0.078	0	0.474	0.494
GATA2	TAL1	9606.ENSP00000345681	9606.ENSP00000294339	0	0	0	0	0.089	0.332	0.900	0.860	0.990
GATA2	LEP	9606.ENSP00000345681	9606.ENSP00000312652	0	0	0	0	0	0	0	0.570	0.570
GATA2	SOX2	9606.ENSP00000345681	9606.ENSP00000323588	0	0	0	0	0.063	0.171	0	0.521	0.596
GATA2	WT1	9606.ENSP00000345681	9606.ENSP00000331327	0	0	0	0	0.065	0.078	0	0.492	0.524
GATA2	LMX1A	9606.ENSP00000345681	9606.ENSP00000340226	0	0	0	0	0.062	0.268	0	0.281	0.463
GATA2	LHX2	9606.ENSP00000345681	9606.ENSP00000362717	0	0	0	0	0.062	0.268	0	0.200	0.402
GATA2	VENTX	9606.ENSP00000345681	9606.ENSP00000357556	0	0	0	0	0	0.059	0	0.403	0.414
GATA2	IGF2	9606.ENSP00000345681	9606.ENSP00000391826	0	0	0	0	0	0	0	0.508	0.508
GATA2	PAX6	9606.ENSP00000345681	9606.ENSP00000404100	0	0	0	0	0.062	0.050	0	0.502	0.517
GATA2	HAND2	9606.ENSP00000345681	9606.ENSP00000352565	0	0	0	0	0.061	0.058	0	0.515	0.533
GATA2	NFATC1	9606.ENSP00000345681	9606.ENSP00000389377	0	0	0	0	0	0.299	0	0.387	0.551
GATA2	LMX1B	9606.ENSP00000345681	9606.ENSP00000347684	0	0	0	0	0.062	0.268	0	0.441	0.582
GDAP1L1	RBFOX1	9606.ENSP00000440498	9606.ENSP00000309117	0	0	0	0	0.231	0	0	0.283	0.425
GDAP1L1	SYNDIG1	9606.ENSP00000440498	9606.ENSP00000366058	0	0	0	0	0.170	0	0	0.398	0.479
GDAP1L1	TMEM171	9606.ENSP00000440498	9606.ENSP00000415030	0	0	0	0	0	0	0	0.503	0.503
GDAP1L1	KCNJ12	9606.ENSP00000440498	9606.ENSP00000463778	0	0	0	0	0.076	0	0	0.394	0.416
GDF7	PRDM16	9606.ENSP00000272224	9606.ENSP00000270722	0	0	0	0	0	0.054	0	0.413	0.420
GDF7	LMX1A	9606.ENSP00000272224	9606.ENSP00000340226	0	0	0	0	0	0	0	0.471	0.471
GDNF	LIF	9606.ENSP00000409007	9606.ENSP00000249075	0	0	0	0	0	0	0	0.594	0.594
GDNF	SALL1	9606.ENSP00000409007	9606.ENSP00000251020	0	0	0	0	0	0	0	0.535	0.535
GDNF	SIX2	9606.ENSP00000409007	9606.ENSP00000304502	0	0	0	0	0	0	0	0.788	0.788
GDNF	SOX2	9606.ENSP00000409007	9606.ENSP00000323588	0	0	0	0	0	0	0	0.530	0.530
GDNF	WNT11	9606.ENSP00000409007	9606.ENSP00000325526	0	0	0	0	0.061	0	0	0.728	0.734
GDNF	SOX1	9606.ENSP00000409007	9606.ENSP00000330218	0	0	0	0	0	0	0	0.403	0.403
GDNF	WT1	9606.ENSP00000409007	9606.ENSP00000331327	0	0	0	0	0.061	0	0	0.504	0.515
GDNF	LMX1A	9606.ENSP00000409007	9606.ENSP00000340226	0	0	0	0	0	0	0	0.485	0.485
GDNF	NTRK3	9606.ENSP00000409007	9606.ENSP00000354207	0	0	0	0	0	0	0	0.663	0.663
GDNF	NGF	9606.ENSP00000409007	9606.ENSP00000358525	0	0	0	0	0.062	0	0	0.901	0.903
GDNF	MMP9	9606.ENSP00000409007	9606.ENSP00000361405	0	0	0	0	0	0	0	0.579	0.579
GDNF	MBP	9606.ENSP00000409007	9606.ENSP00000380958	0	0	0	0	0	0	0	0.444	0.444
GDNF	PAX6	9606.ENSP00000409007	9606.ENSP00000404100	0	0	0	0	0	0	0	0.486	0.486
GDNF	RAP1GAP	9606.ENSP00000409007	9606.ENSP00000434033	0	0	0	0	0	0	0.900	0.069	0.902
GHDC	PGLYRP1	9606.ENSP00000301671	9606.ENSP00000008938	0	0	0	0	0	0	0.900	0	0.900
GHDC	IFFO1	9606.ENSP00000301671	9606.ENSP00000482285	0	0	0	0	0	0	0	0.440	0.440
GIMAP8	WDFY4	9606.ENSP00000305107	9606.ENSP00000320563	0	0	0	0	0.426	0	0	0	0.426
GIMAP8	MBP	9606.ENSP00000305107	9606.ENSP00000380958	0	0	0	0	0.076	0	0	0.518	0.536
GJA3	PAX6	9606.ENSP00000241125	9606.ENSP00000404100	0	0	0	0	0.061	0	0	0.388	0.400
GJA3	GJB6	9606.ENSP00000241125	9606.ENSP00000348521	0	0	0	0.911	0	0	0.360	0.743	0.401
GJA3	GJB2	9606.ENSP00000241125	9606.ENSP00000372295	0	0	0	0.941	0.076	0	0.360	0.797	0.412
GJA3	GJD2	9606.ENSP00000241125	9606.ENSP00000290374	0	0	0	0.880	0	0	0.360	0.734	0.415
GJA3	GJD3	9606.ENSP00000241125	9606.ENSP00000463752	0	0	0	0.886	0.069	0	0.360	0.596	0.419
GJA3	P2RX7	9606.ENSP00000241125	9606.ENSP00000330696	0	0	0	0	0	0	0	0.448	0.448
GJA3	IRX4	9606.ENSP00000241125	9606.ENSP00000482393	0	0	0	0	0.062	0	0	0.639	0.647
GJB2	GJD2	9606.ENSP00000372295	9606.ENSP00000290374	0	0	0	0.885	0.061	0	0.360	0.847	0.433
GJB2	MARVELD2	9606.ENSP00000372295	9606.ENSP00000323264	0	0	0	0	0.062	0	0	0.417	0.429
GJB2	KCNE1	9606.ENSP00000372295	9606.ENSP00000337255	0	0	0	0	0	0	0	0.507	0.507
GJB2	GJB6	9606.ENSP00000372295	9606.ENSP00000348521	0	0	0	0.978	0.121	0.379	0.360	0.955	0.628
GJB2	USH1G	9606.ENSP00000372295	9606.ENSP00000480279	0	0	0	0	0	0	0	0.406	0.406
GJB2	GJD3	9606.ENSP00000372295	9606.ENSP00000463752	0	0	0	0.873	0	0	0.720	0.567	0.739
GJB6	GJD2	9606.ENSP00000348521	9606.ENSP00000290374	0	0	0	0.840	0.062	0	0.360	0.798	0.453
GJB6	KCNE1	9606.ENSP00000348521	9606.ENSP00000337255	0	0	0	0	0	0	0	0.438	0.438
GJB6	GJD3	9606.ENSP00000348521	9606.ENSP00000463752	0	0	0	0.838	0	0	0.360	0.529	0.412
GJD2	GJD3	9606.ENSP00000290374	9606.ENSP00000463752	0	0	0	0.864	0	0	0.360	0.677	0.417
GJD3	TBX3	9606.ENSP00000463752	9606.ENSP00000257566	0	0	0	0	0.065	0	0	0.482	0.495
GJD3	SHOX2	9606.ENSP00000463752	9606.ENSP00000374240	0	0	0	0	0.065	0	0	0.424	0.439
GLT1D1	NICN1	9606.ENSP00000281703	9606.ENSP00000273598	0	0	0	0	0	0	0	0.444	0.444
GNA15	OPRK1	9606.ENSP00000262958	9606.ENSP00000265572	0	0	0	0	0	0.467	0	0.348	0.637
GNA15	NMU	9606.ENSP00000262958	9606.ENSP00000264218	0	0	0	0	0	0	0.900	0	0.900
GNA15	LTB4R2	9606.ENSP00000262958	9606.ENSP00000445772	0	0	0	0	0.066	0.177	0.900	0	0.916
GNA15	TRH	9606.ENSP00000262958	9606.ENSP00000303452	0	0	0	0	0	0	0.900	0.211	0.917
GNA15	PTGFR	9606.ENSP00000262958	9606.ENSP00000359793	0	0	0	0	0	0.177	0.900	0.073	0.917
GNA15	S1PR3	9606.ENSP00000262958	9606.ENSP00000365006	0	0	0	0	0	0	0.900	0.469	0.944
GNA15	LTB4R	9606.ENSP00000262958	9606.ENSP00000380008	0	0	0	0	0.071	0.467	0.900	0.089	0.948
GOSR1	STX5	9606.ENSP00000225724	9606.ENSP00000294179	0	0	0	0	0.090	0.865	0.900	0.948	0.999
GPIHBP1	GPLD1	9606.ENSP00000480053	9606.ENSP00000230036	0	0	0	0	0	0	0.900	0	0.900
GPIHBP1	LY6K	9606.ENSP00000480053	9606.ENSP00000292430	0	0	0	0	0	0	0.900	0.604	0.958
GPIHBP1	LYPD1	9606.ENSP00000480053	9606.ENSP00000380605	0	0	0	0	0	0	0.900	0.053	0.901
GPIHBP1	MDGA2	9606.ENSP00000480053	9606.ENSP00000382178	0	0	0	0	0	0	0.900	0	0.900
GPLD1	PPAP2C	9606.ENSP00000230036	9606.ENSP00000329697	0	0	0	0	0	0	0	0.714	0.714
GPLD1	LYPD1	9606.ENSP00000230036	9606.ENSP00000380605	0	0	0	0	0	0	0.900	0	0.900
GPLD1	MDGA2	9606.ENSP00000230036	9606.ENSP00000382178	0	0	0	0	0	0	0.900	0	0.900
GPLD1	LY6K	9606.ENSP00000230036	9606.ENSP00000292430	0	0	0	0	0	0	0.900	0.056	0.901
GPR25	GPR6	9606.ENSP00000301917	9606.ENSP00000406986	0	0	0	0	0	0	0	0.442	0.442
GPR25	GPR37	9606.ENSP00000301917	9606.ENSP00000306449	0	0	0	0	0	0	0	0.483	0.483
GPR25	POMC	9606.ENSP00000301917	9606.ENSP00000384092	0	0	0	0	0	0	0.900	0.071	0.903
GPR25	GPR27	9606.ENSP00000301917	9606.ENSP00000303149	0	0	0	0	0.059	0	0.900	0.525	0.951
GPR27	POMC	9606.ENSP00000303149	9606.ENSP00000384092	0	0	0	0	0	0	0.900	0.042	0.900
GPR37	NMU	9606.ENSP00000306449	9606.ENSP00000264218	0	0	0	0	0	0	0.900	0.049	0.900
GPR37	OPRK1	9606.ENSP00000306449	9606.ENSP00000265572	0	0	0	0.571	0.062	0	0.900	0.054	0.902
GPR37	HTR5A	9606.ENSP00000306449	9606.ENSP00000287907	0	0	0	0	0.222	0	0.900	0.643	0.969
GPR37	PYY	9606.ENSP00000306449	9606.ENSP00000353198	0	0	0	0	0	0	0.900	0.056	0.901
GPR37	RXFP3	9606.ENSP00000306449	9606.ENSP00000328708	0	0	0	0	0.061	0	0.900	0.046	0.902
GPR37	NPBWR1	9606.ENSP00000306449	9606.ENSP00000330284	0	0	0	0	0	0	0.900	0.072	0.903
GPR37	POMC	9606.ENSP00000306449	9606.ENSP00000384092	0	0	0	0	0	0	0.900	0.082	0.904
GPR37	PENK	9606.ENSP00000306449	9606.ENSP00000324248	0	0	0	0	0.088	0	0.900	0.049	0.905
GPR37	S1PR3	9606.ENSP00000306449	9606.ENSP00000365006	0	0	0	0	0	0	0.900	0.111	0.907
GPR6	HTR5A	9606.ENSP00000406986	9606.ENSP00000287907	0	0	0	0	0.436	0	0	0	0.436
GPR6	NPBWR1	9606.ENSP00000406986	9606.ENSP00000330284	0	0	0	0	0.063	0	0	0.587	0.597
GPR6	TMEM171	9606.ENSP00000406986	9606.ENSP00000415030	0	0	0	0	0	0	0	0.436	0.436
GRIK4	GRIN2C	9606.ENSP00000435648	9606.ENSP00000293190	0	0	0	0.593	0.115	0.072	0.360	0.616	0.568
GRIK4	SCN4B	9606.ENSP00000435648	9606.ENSP00000322460	0	0	0	0	0.137	0	0.360	0.043	0.425
GRIN2C	MBP	9606.ENSP00000293190	9606.ENSP00000380958	0	0	0	0	0.169	0.063	0	0.292	0.401
GRIN2C	PPP1CA	9606.ENSP00000293190	9606.ENSP00000326031	0	0	0	0	0	0.105	0.600	0.077	0.640
GSC	VENTX	9606.ENSP00000238558	9606.ENSP00000357556	0	0	0	0.628	0.048	0.263	0	0.625	0.434
HAND2	HOXA2	9606.ENSP00000352565	9606.ENSP00000222718	0	0	0	0	0.058	0.064	0	0.578	0.595
HAND2	TBX3	9606.ENSP00000352565	9606.ENSP00000257566	0	0	0	0	0.088	0.050	0	0.434	0.467
HAND2	HOXC9	9606.ENSP00000352565	9606.ENSP00000302836	0	0	0	0	0	0.064	0	0.464	0.477
HAND2	IRX1	9606.ENSP00000352565	9606.ENSP00000305244	0	0	0	0	0	0.050	0	0.504	0.509
HAND2	HOXB2	9606.ENSP00000352565	9606.ENSP00000331741	0	0	0	0	0	0.064	0	0.425	0.439
HAND2	HEY1	9606.ENSP00000352565	9606.ENSP00000338272	0	0	0	0	0	0.281	0	0.300	0.475
HAND2	MSX1	9606.ENSP00000352565	9606.ENSP00000372170	0	0	0	0	0	0.056	0	0.447	0.455
HAND2	TCF4	9606.ENSP00000352565	9606.ENSP00000381382	0	0	0	0	0.061	0.402	0	0.204	0.514
HAND2	IRX4	9606.ENSP00000352565	9606.ENSP00000482393	0	0	0	0	0.062	0.050	0	0.561	0.574
HAND2	HOXD13	9606.ENSP00000352565	9606.ENSP00000376322	0	0	0	0	0.082	0.472	0	0.579	0.778
HAND2	NFATC1	9606.ENSP00000352565	9606.ENSP00000389377	0	0	0	0	0	0	0.900	0.262	0.923
HEY1	IRX1	9606.ENSP00000338272	9606.ENSP00000305244	0	0	0	0	0.058	0	0	0.420	0.430
HEY1	LEP	9606.ENSP00000338272	9606.ENSP00000312652	0	0	0	0	0	0	0	0.429	0.429
HEY1	SOX2	9606.ENSP00000338272	9606.ENSP00000323588	0	0	0	0	0.088	0	0	0.424	0.452
HEY1	JAG2	9606.ENSP00000338272	9606.ENSP00000328169	0	0	0	0	0.080	0.063	0	0.787	0.801
HEY1	WT1	9606.ENSP00000338272	9606.ENSP00000331327	0	0	0	0	0	0.068	0	0.548	0.562
HEY1	MSX1	9606.ENSP00000338272	9606.ENSP00000372170	0	0	0	0	0.061	0.064	0	0.409	0.435
HEY1	TCF4	9606.ENSP00000338272	9606.ENSP00000381382	0	0	0	0	0.061	0.133	0	0.469	0.530
HEY1	MMP9	9606.ENSP00000338272	9606.ENSP00000361405	0	0	0	0	0	0	0	0.595	0.595
HIC1	SFRP2	9606.ENSP00000314080	9606.ENSP00000274063	0	0	0	0	0.061	0.076	0	0.440	0.471
HIC1	TCF4	9606.ENSP00000314080	9606.ENSP00000381382	0	0	0	0	0	0.412	0	0	0.412
HIC1	NEUROG1	9606.ENSP00000314080	9606.ENSP00000317580	0	0	0	0	0.088	0.063	0	0.424	0.464
HIC1	PAFAH1B1	9606.ENSP00000314080	9606.ENSP00000380378	0	0	0	0	0	0	0	0.622	0.622
HLX	LHX2	9606.ENSP00000355870	9606.ENSP00000362717	0	0	0	0	0.048	0.263	0	0.278	0.449
HMGA2	TWIST1	9606.ENSP00000437621	9606.ENSP00000242261	0	0	0	0	0.061	0	0	0.666	0.674
HMGA2	SOX2	9606.ENSP00000437621	9606.ENSP00000323588	0	0	0	0	0	0	0	0.689	0.689
HMGA2	HMGB3	9606.ENSP00000437621	9606.ENSP00000359393	0	0	0	0	0.076	0	0	0.443	0.463
HMGA2	IGF2	9606.ENSP00000437621	9606.ENSP00000391826	0	0	0	0	0	0	0	0.650	0.650
HMGB3	SIX2	9606.ENSP00000359393	9606.ENSP00000304502	0	0	0	0	0	0	0	0.443	0.443
HMGCLL1	NAGS	9606.ENSP00000381654	9606.ENSP00000293404	0.190	0	0	0	0.062	0	0	0.308	0.428
HMGCLL1	NKAPL	9606.ENSP00000381654	9606.ENSP00000345716	0	0	0	0	0	0	0	0.450	0.450
HMGCLL1	NSFL1C	9606.ENSP00000381654	9606.ENSP00000418529	0	0	0	0	0.062	0	0	0.468	0.479
HOXA1	HOXA2	9606.ENSP00000343246	9606.ENSP00000222718	0	0	0	0.647	0.309	0.185	0	0.588	0.531
HOXA1	HOXB2	9606.ENSP00000343246	9606.ENSP00000331741	0	0	0	0.667	0.098	0.185	0	0.713	0.412
HOXA2	TBX15	9606.ENSP00000222718	9606.ENSP00000207157	0	0	0	0	0	0.193	0	0.314	0.423
HOXA2	MMP9	9606.ENSP00000222718	9606.ENSP00000361405	0	0	0	0	0	0	0	0.426	0.426
HOXA2	PAX6	9606.ENSP00000222718	9606.ENSP00000404100	0	0	0	0.569	0.061	0.373	0	0.461	0.502
HOXA2	SIX2	9606.ENSP00000222718	9606.ENSP00000304502	0	0	0	0	0	0	0	0.662	0.663
HOXA2	SLIT1	9606.ENSP00000222718	9606.ENSP00000266058	0	0	0	0	0	0	0.900	0.229	0.919
HOXA2	LHX2	9606.ENSP00000222718	9606.ENSP00000362717	0	0	0	0	0	0.081	0.900	0.286	0.928
HOXB2	HOXB5	9606.ENSP00000331741	9606.ENSP00000239151	0	0	0	0.708	0.282	0	0	0.697	0.425
HOXB2	PAX6	9606.ENSP00000331741	9606.ENSP00000404100	0	0	0	0.571	0	0.373	0	0.366	0.464
HOXB5	PCDH8	9606.ENSP00000239151	9606.ENSP00000367177	0	0	0	0	0	0	0	0.467	0.467
HOXB5	HOXC9	9606.ENSP00000239151	9606.ENSP00000302836	0	0	0	0.712	0.115	0.782	0	0.530	0.828
HOXB5	HOXC5	9606.ENSP00000239151	9606.ENSP00000309336	0	0	0	0.896	0.203	0.960	0	0.647	0.969
HOXB5	HOXC4	9606.ENSP00000239151	9606.ENSP00000399808	0	0	0	0.829	0.194	0.964	0	0.617	0.973
HOXC4	HOXC9	9606.ENSP00000399808	9606.ENSP00000302836	0	0	0	0.679	0.348	0.802	0	0.829	0.900
HOXC4	SIX2	9606.ENSP00000399808	9606.ENSP00000304502	0	0	0	0	0.069	0	0	0.445	0.461
HOXC4	HOXC5	9606.ENSP00000399808	9606.ENSP00000309336	0	0	0	0.831	0.494	0.960	0	0.914	0.982
HOXC4	HOXD13	9606.ENSP00000399808	9606.ENSP00000376322	0	0	0	0.615	0.088	0.185	0	0.649	0.414
HOXC5	HOXC9	9606.ENSP00000309336	9606.ENSP00000302836	0	0	0	0.740	0.408	0.802	0	0.722	0.900
HOXC9	TBX15	9606.ENSP00000302836	9606.ENSP00000207157	0	0	0	0	0.083	0.132	0	0.474	0.545
HOXC9	MYF5	9606.ENSP00000302836	9606.ENSP00000228644	0	0	0	0	0.062	0.072	0	0.380	0.413
HOXC9	PRDM16	9606.ENSP00000302836	9606.ENSP00000270722	0	0	0	0	0	0.050	0	0.581	0.585
HOXC9	SIX2	9606.ENSP00000302836	9606.ENSP00000304502	0	0	0	0	0.125	0	0	0.342	0.400
HOXC9	IRX4	9606.ENSP00000302836	9606.ENSP00000482393	0	0	0	0	0.073	0.280	0	0.197	0.417
HOXC9	IRX1	9606.ENSP00000302836	9606.ENSP00000305244	0	0	0	0	0.049	0.280	0	0.323	0.496
HOXC9	SHOX2	9606.ENSP00000302836	9606.ENSP00000374240	0	0	0	0	0.140	0.083	0	0.572	0.633
HOXD10	TWIST1	9606.ENSP00000249501	9606.ENSP00000242261	0	0	0	0	0.076	0.078	0	0.413	0.457
HOXD10	POU2F2	9606.ENSP00000249501	9606.ENSP00000431603	0	0	0	0	0	0.068	0	0.389	0.407
HOXD10	TBX3	9606.ENSP00000249501	9606.ENSP00000257566	0	0	0	0	0.088	0.098	0	0.364	0.431
HOXD10	IRX4	9606.ENSP00000249501	9606.ENSP00000482393	0	0	0	0	0.049	0.280	0	0.262	0.451
HOXD10	IRX1	9606.ENSP00000249501	9606.ENSP00000305244	0	0	0	0	0.049	0.280	0	0.267	0.454
HOXD10	HOXD3	9606.ENSP00000249501	9606.ENSP00000386498	0	0	0	0.628	0.230	0.185	0	0.793	0.536
HOXD10	HOXD13	9606.ENSP00000249501	9606.ENSP00000376322	0	0	0	0.616	0.352	0	0	0.839	0.559
HOXD13	TWIST1	9606.ENSP00000376322	9606.ENSP00000242261	0	0	0	0	0.082	0.078	0	0.348	0.401
HOXD13	SALL1	9606.ENSP00000376322	9606.ENSP00000251020	0	0	0	0	0	0.066	0	0.636	0.646
HOXD13	SHOX2	9606.ENSP00000376322	9606.ENSP00000374240	0	0	0	0	0.076	0.083	0	0.469	0.510
HOXD13	HOXD3	9606.ENSP00000376322	9606.ENSP00000386498	0	0	0	0.593	0.133	0.185	0	0.675	0.461
HOXD3	TBX15	9606.ENSP00000386498	9606.ENSP00000207157	0	0	0	0	0.065	0.193	0	0.384	0.494
HRC	SERPINA1	9606.ENSP00000252825	9606.ENSP00000416066	0	0	0	0	0	0	0.900	0	0.900
HRC	PENK	9606.ENSP00000252825	9606.ENSP00000324248	0	0	0	0	0	0	0.900	0.058	0.901
HS3ST3B1	HS6ST2	9606.ENSP00000354213	9606.ENSP00000429473	0	0	0	0	0	0	0	0.510	0.510
HTR5A	TUBB4A	9606.ENSP00000287907	9606.ENSP00000264071	0	0	0	0	0.352	0.129	0	0	0.411
HTR5A	NMU	9606.ENSP00000287907	9606.ENSP00000264218	0	0	0	0	0	0	0.900	0	0.900
HTR5A	OPRK1	9606.ENSP00000287907	9606.ENSP00000265572	0	0	0	0.598	0.091	0	0.900	0.430	0.920
HTR5A	PNMAL2	9606.ENSP00000287907	9606.ENSP00000473036	0	0	0	0	0.420	0	0	0	0.420
HTR5A	RBFOX1	9606.ENSP00000287907	9606.ENSP00000309117	0	0	0	0	0.528	0	0	0	0.528
HTR5A	PYY	9606.ENSP00000287907	9606.ENSP00000353198	0	0	0	0	0	0	0.900	0	0.900
HTR5A	S1PR3	9606.ENSP00000287907	9606.ENSP00000365006	0	0	0	0.572	0	0	0.900	0	0.900
HTR5A	RXFP3	9606.ENSP00000287907	9606.ENSP00000328708	0	0	0	0	0.064	0	0.900	0	0.902
HTR5A	NPBWR1	9606.ENSP00000287907	9606.ENSP00000330284	0	0	0	0.586	0	0	0.900	0.149	0.904
HTR5A	POMC	9606.ENSP00000287907	9606.ENSP00000384092	0	0	0	0	0	0	0.900	0.116	0.907
HTR5A	PENK	9606.ENSP00000287907	9606.ENSP00000324248	0	0	0	0	0.184	0	0.900	0.116	0.921
IFFO1	PAQR4	9606.ENSP00000482285	9606.ENSP00000321804	0	0	0	0	0	0	0	0.425	0.424
IFT140	RAB11FIP3	9606.ENSP00000406012	9606.ENSP00000262305	0	0	0	0	0.094	0	0	0.482	0.511
IFT140	TMEM204	9606.ENSP00000406012	9606.ENSP00000454945	0	0	0	0	0	0	0	0.597	0.597
IGF2	TBX15	9606.ENSP00000391826	9606.ENSP00000207157	0	0	0	0	0.079	0	0	0.421	0.445
IGF2	MEST	9606.ENSP00000391826	9606.ENSP00000223215	0	0	0	0	0.061	0	0	0.678	0.685
IGF2	MYF5	9606.ENSP00000391826	9606.ENSP00000228644	0	0	0	0	0.061	0	0	0.447	0.458
IGF2	LIF	9606.ENSP00000391826	9606.ENSP00000249075	0	0	0	0	0	0	0	0.400	0.400
IGF2	LEP	9606.ENSP00000391826	9606.ENSP00000312652	0	0	0	0	0	0	0	0.586	0.586
IGF2	NEUROG1	9606.ENSP00000391826	9606.ENSP00000317580	0	0	0	0	0	0	0	0.669	0.669
IGF2	SOX2	9606.ENSP00000391826	9606.ENSP00000323588	0	0	0	0	0	0	0	0.432	0.432
IGF2	WT1	9606.ENSP00000391826	9606.ENSP00000331327	0	0	0	0	0	0	0	0.734	0.734
IGF2	NGF	9606.ENSP00000391826	9606.ENSP00000358525	0	0	0	0	0	0	0	0.506	0.506
IGF2	MMP9	9606.ENSP00000391826	9606.ENSP00000361405	0	0	0	0	0	0	0	0.413	0.413
IGF2	INS-IGF2	9606.ENSP00000391826	9606.ENSP00000380440	0	0	0	0	0.098	0	0	0.689	0.707
IGF2	POMC	9606.ENSP00000391826	9606.ENSP00000384092	0	0	0	0	0	0	0	0.693	0.693
IGF2	SERPINA1	9606.ENSP00000391826	9606.ENSP00000416066	0	0	0	0	0.060	0	0.900	0.185	0.916
INPP5D	WDFY4	9606.ENSP00000405338	9606.ENSP00000320563	0	0	0	0	0.441	0	0	0.049	0.446
INPP5D	JAK3	9606.ENSP00000405338	9606.ENSP00000391676	0	0	0	0	0.098	0.525	0.900	0.261	0.964
INPP5D	VAV1	9606.ENSP00000405338	9606.ENSP00000472929	0	0	0	0	0.239	0	0	0.420	0.540
INPP5D	SLC24A4	9606.ENSP00000405338	9606.ENSP00000431840	0	0	0	0	0.058	0	0	0.592	0.599
INS-IGF2	LEP	9606.ENSP00000380440	9606.ENSP00000312652	0	0	0	0	0	0	0	0.700	0.700
INS-IGF2	POMC	9606.ENSP00000380440	9606.ENSP00000384092	0	0	0	0	0	0	0	0.495	0.495
IRX1	TBX3	9606.ENSP00000305244	9606.ENSP00000257566	0	0	0	0	0.061	0.050	0	0.382	0.401
IRX1	SIX2	9606.ENSP00000305244	9606.ENSP00000304502	0	0	0	0	0.061	0	0	0.424	0.436
IRX1	PAX6	9606.ENSP00000305244	9606.ENSP00000404100	0	0	0	0	0.062	0.084	0	0.361	0.403
IRX1	MSX1	9606.ENSP00000305244	9606.ENSP00000372170	0	0	0	0	0.061	0.261	0	0.365	0.521
IRX4	TBX15	9606.ENSP00000482393	9606.ENSP00000207157	0	0	0	0	0	0.056	0	0.418	0.427
IRX4	TBX3	9606.ENSP00000482393	9606.ENSP00000257566	0	0	0	0	0.061	0.050	0	0.683	0.692
IRX4	SIX2	9606.ENSP00000482393	9606.ENSP00000304502	0	0	0	0	0.061	0	0	0.429	0.441
IRX4	MSX1	9606.ENSP00000482393	9606.ENSP00000372170	0	0	0	0	0	0.261	0	0.398	0.536
IRX4	SHOX2	9606.ENSP00000482393	9606.ENSP00000374240	0	0	0	0	0.063	0.050	0	0.491	0.508
IZUMO4	NXF1	9606.ENSP00000378712	9606.ENSP00000436679	0	0	0	0	0	0.555	0	0	0.555
JAG2	OPRK1	9606.ENSP00000328169	9606.ENSP00000265572	0	0	0	0	0	0	0	0.450	0.450
JAK3	TNFRSF4	9606.ENSP00000391676	9606.ENSP00000368538	0	0	0	0	0.094	0.072	0	0.517	0.558
JAK3	NFATC1	9606.ENSP00000391676	9606.ENSP00000389377	0	0	0	0	0.061	0.388	0	0.234	0.521
JAK3	VAV1	9606.ENSP00000391676	9606.ENSP00000472929	0	0	0	0	0.141	0.177	0	0.307	0.468
JPH2	MLC1	9606.ENSP00000362071	9606.ENSP00000310375	0	0	0	0	0.062	0	0	0.636	0.644
JPH2	SPEG	9606.ENSP00000362071	9606.ENSP00000311684	0	0	0	0	0.168	0	0	0.507	0.573
JPH2	VAV1	9606.ENSP00000362071	9606.ENSP00000472929	0	0	0	0	0	0	0	0.500	0.499
KCNA5	PLEC	9606.ENSP00000252321	9606.ENSP00000323856	0	0	0	0	0.190	0.290	0	0.062	0.413
KCNA5	TRH	9606.ENSP00000252321	9606.ENSP00000303452	0	0	0	0	0	0	0	0.428	0.428
KCNA5	KCNJ12	9606.ENSP00000252321	9606.ENSP00000463778	0	0	0	0	0.084	0	0	0.567	0.586
KCNA5	KCNE1	9606.ENSP00000252321	9606.ENSP00000337255	0	0	0	0	0	0	0	0.679	0.679
KCNE1	SCN4B	9606.ENSP00000337255	9606.ENSP00000322460	0	0	0	0	0	0	0	0.710	0.710
KCNE1	KCNJ12	9606.ENSP00000337255	9606.ENSP00000463778	0	0	0	0	0	0	0	0.418	0.418
KCNE1	SGK1	9606.ENSP00000337255	9606.ENSP00000356832	0	0	0	0	0	0	0	0.428	0.428
KCNJ12	KCNN4	9606.ENSP00000463778	9606.ENSP00000262888	0	0	0	0	0	0	0	0.444	0.444
KCNJ12	SCN4B	9606.ENSP00000463778	9606.ENSP00000322460	0	0	0	0	0.169	0	0	0.324	0.415
KCNJ6	OPRK1	9606.ENSP00000477437	9606.ENSP00000265572	0	0	0	0	0.076	0	0	0.422	0.443
KCNJ6	LMX1A	9606.ENSP00000477437	9606.ENSP00000340226	0	0	0	0	0	0	0	0.682	0.682
KCNJ6	LMX1B	9606.ENSP00000477437	9606.ENSP00000347684	0	0	0	0	0	0	0	0.417	0.417
KDM2A	KDM6B	9606.ENSP00000432786	9606.ENSP00000254846	0	0	0	0	0.077	0.185	0	0.682	0.740
KDM2A	NSD1	9606.ENSP00000432786	9606.ENSP00000395929	0	0	0	0	0.098	0.261	0	0.659	0.753
KDM6B	NSD1	9606.ENSP00000254846	9606.ENSP00000395929	0	0	0	0	0.064	0.266	0	0.383	0.539
KDM6B	SOX2	9606.ENSP00000254846	9606.ENSP00000323588	0	0	0	0	0.051	0.319	0	0.367	0.556
KIAA1211L	SEL1L3	9606.ENSP00000380996	9606.ENSP00000382767	0	0	0	0	0	0	0	0.421	0.420
KREMEN2	SFRP2	9606.ENSP00000304422	9606.ENSP00000274063	0	0	0	0	0	0	0	0.545	0.545
KRT72	KRT82	9606.ENSP00000293745	9606.ENSP00000257974	0	0	0	0.914	0.063	0	0.900	0.543	0.906
LBR	ZNF239	9606.ENSP00000339883	9606.ENSP00000307774	0	0	0	0	0	0.050	0	0.460	0.465
LEP	LIF	9606.ENSP00000312652	9606.ENSP00000249075	0	0	0	0	0	0	0	0.424	0.424
LEP	PRDM16	9606.ENSP00000312652	9606.ENSP00000270722	0	0	0	0	0	0.081	0	0.552	0.571
LEP	TRH	9606.ENSP00000312652	9606.ENSP00000303452	0	0	0	0	0	0	0	0.829	0.830
LEP	STEAP4	9606.ENSP00000312652	9606.ENSP00000369419	0	0	0	0	0	0	0	0.438	0.438
LEP	NGF	9606.ENSP00000312652	9606.ENSP00000358525	0	0	0	0	0	0	0	0.476	0.476
LEP	TNFSF11	9606.ENSP00000312652	9606.ENSP00000381775	0	0	0	0	0	0	0	0.590	0.590
LEP	SERPINA1	9606.ENSP00000312652	9606.ENSP00000416066	0	0	0	0	0	0	0	0.627	0.627
LEP	MMP9	9606.ENSP00000312652	9606.ENSP00000361405	0	0	0	0	0	0	0	0.707	0.707
LEP	PYY	9606.ENSP00000312652	9606.ENSP00000353198	0	0	0	0	0	0	0	0.827	0.827
LEP	POMC	9606.ENSP00000312652	9606.ENSP00000384092	0	0	0	0	0	0	0	0.949	0.949
LHX2	TBX3	9606.ENSP00000362717	9606.ENSP00000257566	0	0	0	0	0.049	0.185	0	0.300	0.410
LHX2	SLIT1	9606.ENSP00000362717	9606.ENSP00000266058	0	0	0	0	0.088	0.057	0.900	0.373	0.938
LHX2	SFRP2	9606.ENSP00000362717	9606.ENSP00000274063	0	0	0	0	0	0.157	0	0.330	0.411
LHX2	NEUROG1	9606.ENSP00000362717	9606.ENSP00000317580	0	0	0	0	0	0	0	0.580	0.580
LHX2	SOX2	9606.ENSP00000362717	9606.ENSP00000323588	0	0	0	0	0.143	0.055	0	0.552	0.606
LHX2	SOX1	9606.ENSP00000362717	9606.ENSP00000330218	0	0	0	0	0.105	0.055	0	0.423	0.470
LHX2	NKX1-1	9606.ENSP00000362717	9606.ENSP00000407978	0	0	0	0	0.048	0.263	0	0.218	0.403
LHX2	NFATC1	9606.ENSP00000362717	9606.ENSP00000389377	0	0	0	0	0	0	0	0.473	0.473
LHX2	LMO3	9606.ENSP00000362717	9606.ENSP00000442786	0	0	0	0.807	0.138	0.375	0	0.528	0.493
LHX2	PAX6	9606.ENSP00000362717	9606.ENSP00000404100	0	0	0	0.566	0.131	0.411	0	0.883	0.670
LHX2	MSX1	9606.ENSP00000362717	9606.ENSP00000372170	0	0	0	0	0.062	0.473	0	0.466	0.713
LIF	PAX6	9606.ENSP00000249075	9606.ENSP00000404100	0	0	0	0	0	0	0	0.460	0.460
LIF	WT1	9606.ENSP00000249075	9606.ENSP00000331327	0	0	0	0	0	0	0	0.497	0.497
LIF	TBX3	9606.ENSP00000249075	9606.ENSP00000257566	0	0	0	0	0.069	0	0	0.482	0.497
LIF	SOX1	9606.ENSP00000249075	9606.ENSP00000330218	0	0	0	0	0	0	0	0.538	0.538
LIF	NGF	9606.ENSP00000249075	9606.ENSP00000358525	0	0	0	0	0.069	0	0	0.594	0.606
LIF	POMC	9606.ENSP00000249075	9606.ENSP00000384092	0	0	0	0	0	0	0	0.640	0.640
LIF	SOX2	9606.ENSP00000249075	9606.ENSP00000323588	0	0	0	0	0	0	0	0.744	0.744
LMO2	PRDM16	9606.ENSP00000257818	9606.ENSP00000270722	0	0	0	0	0	0.077	0	0.505	0.524
LMO2	TCF4	9606.ENSP00000257818	9606.ENSP00000381382	0	0	0	0	0	0.630	0	0.169	0.679
LMO2	TAL1	9606.ENSP00000257818	9606.ENSP00000294339	0	0	0	0	0.661	0.836	0.900	0.927	0.999
LMO3	TAL1	9606.ENSP00000442786	9606.ENSP00000294339	0	0	0	0	0	0.310	0	0.188	0.416
LMO3	PAX6	9606.ENSP00000442786	9606.ENSP00000404100	0	0	0	0	0.097	0.150	0	0.498	0.581
LMX1A	NEUROG1	9606.ENSP00000340226	9606.ENSP00000317580	0	0	0	0	0.061	0	0	0.484	0.495
LMX1A	SOX2	9606.ENSP00000340226	9606.ENSP00000323588	0	0	0	0	0.064	0.055	0	0.594	0.609
LMX1A	SOX1	9606.ENSP00000340226	9606.ENSP00000330218	0	0	0	0	0.064	0.055	0	0.577	0.593
LMX1A	PAX6	9606.ENSP00000340226	9606.ENSP00000404100	0	0	0	0	0.064	0.150	0	0.569	0.627
LMX1A	MSX1	9606.ENSP00000340226	9606.ENSP00000372170	0	0	0	0	0	0.081	0	0.926	0.930
LMX1B	TRH	9606.ENSP00000347684	9606.ENSP00000303452	0	0	0	0	0	0	0	0.416	0.416
LMX1B	WT1	9606.ENSP00000347684	9606.ENSP00000331327	0	0	0	0	0	0.077	0	0.697	0.708
LMX1B	MSX1	9606.ENSP00000347684	9606.ENSP00000372170	0	0	0	0	0	0.081	0	0.490	0.511
LMX1B	PAX6	9606.ENSP00000347684	9606.ENSP00000404100	0	0	0	0	0.064	0.150	0	0.500	0.568
LTB4R	NMU	9606.ENSP00000380008	9606.ENSP00000264218	0	0	0	0	0	0	0.900	0.069	0.902
LTB4R	TRH	9606.ENSP00000380008	9606.ENSP00000303452	0	0	0	0	0	0	0.900	0	0.900
LTB4R	PTGFR	9606.ENSP00000380008	9606.ENSP00000359793	0	0	0	0	0	0	0.900	0.061	0.902
LTB4R	LTB4R2	9606.ENSP00000380008	9606.ENSP00000445772	0	0	0	0.867	0.123	0	0.900	0.898	0.919
LTB4R2	NMU	9606.ENSP00000445772	9606.ENSP00000264218	0	0	0	0	0	0	0.900	0	0.900
LTB4R2	TRH	9606.ENSP00000445772	9606.ENSP00000303452	0	0	0	0	0	0	0.900	0	0.900
LTB4R2	PTGFR	9606.ENSP00000445772	9606.ENSP00000359793	0	0	0	0	0	0	0.900	0.228	0.919
LY6K	MDGA2	9606.ENSP00000292430	9606.ENSP00000382178	0	0	0	0	0	0	0.900	0	0.900
LY6K	LYPD1	9606.ENSP00000292430	9606.ENSP00000380605	0	0	0	0	0	0	0.900	0.212	0.917
LYPD1	MDGA2	9606.ENSP00000380605	9606.ENSP00000382178	0	0	0	0	0.061	0	0.900	0	0.902
MAGEB2	PRAME	9606.ENSP00000368273	9606.ENSP00000445675	0	0	0	0	0.281	0	0	0.335	0.502
MARVELD2	SYMPK	9606.ENSP00000323264	9606.ENSP00000245934	0	0	0	0	0	0	0	0.403	0.403
MBP	NGF	9606.ENSP00000380958	9606.ENSP00000358525	0	0	0	0	0.049	0	0	0.592	0.596
MBP	MMP9	9606.ENSP00000380958	9606.ENSP00000361405	0	0	0	0	0	0	0	0.434	0.434
MBP	PIEZO2	9606.ENSP00000380958	9606.ENSP00000421377	0	0	0	0	0	0	0	0.424	0.424
MDGA2	NRXN1	9606.ENSP00000382178	9606.ENSP00000385142	0	0	0	0	0.097	0	0	0.442	0.474
MESP2	PCDH8	9606.ENSP00000342392	9606.ENSP00000367177	0	0	0	0	0.061	0	0	0.554	0.563
MESP2	TCF4	9606.ENSP00000342392	9606.ENSP00000381382	0	0	0	0	0.061	0.865	0	0.092	0.875
MIER2	PPAP2C	9606.ENSP00000264819	9606.ENSP00000329697	0	0	0	0	0	0	0	0.536	0.536
MMP23B	NOC2L	9606.ENSP00000348308	9606.ENSP00000317992	0	0	0	0	0	0	0	0.413	0.413
MMP9	PGLYRP1	9606.ENSP00000361405	9606.ENSP00000008938	0	0	0	0	0.152	0	0.900	0.198	0.926
MMP9	TWIST1	9606.ENSP00000361405	9606.ENSP00000242261	0	0	0	0	0.055	0	0	0.587	0.593
MMP9	SOX2	9606.ENSP00000361405	9606.ENSP00000323588	0	0	0	0	0	0.073	0	0.399	0.419
MMP9	WT1	9606.ENSP00000361405	9606.ENSP00000331327	0	0	0	0	0	0	0	0.527	0.527
MMP9	S100A12	9606.ENSP00000361405	9606.ENSP00000357726	0	0	0	0	0.225	0	0	0.358	0.481
MMP9	NGF	9606.ENSP00000361405	9606.ENSP00000358525	0	0	0	0	0	0	0	0.683	0.684
MMP9	MUC1	9606.ENSP00000361405	9606.ENSP00000484824	0	0	0	0	0.058	0	0	0.424	0.434
MMP9	SERPINA1	9606.ENSP00000361405	9606.ENSP00000416066	0	0	0	0	0.110	0	0	0.440	0.480
MMP9	NFATC1	9606.ENSP00000361405	9606.ENSP00000389377	0	0	0	0	0.071	0	0	0.582	0.595
MMP9	TNFSF11	9606.ENSP00000361405	9606.ENSP00000381775	0	0	0	0	0.062	0	0	0.826	0.831
MS4A3	TPM3	9606.ENSP00000278865	9606.ENSP00000357516	0	0	0	0	0	0	0	0.429	0.429
MS4A3	RAB37	9606.ENSP00000278865	9606.ENSP00000376390	0	0	0	0	0.065	0	0.900	0	0.902
MSX1	MYF5	9606.ENSP00000372170	9606.ENSP00000228644	0	0	0	0	0.061	0	0	0.391	0.404
MSX1	TWIST1	9606.ENSP00000372170	9606.ENSP00000242261	0	0	0	0	0.095	0	0	0.454	0.484
MSX1	TBX3	9606.ENSP00000372170	9606.ENSP00000257566	0	0	0	0	0.060	0.097	0	0.628	0.657
MSX1	SOX8	9606.ENSP00000372170	9606.ENSP00000293894	0	0	0	0	0	0.057	0	0.433	0.443
MSX1	SIX2	9606.ENSP00000372170	9606.ENSP00000304502	0	0	0	0	0.055	0.086	0	0.377	0.415
MSX1	NEUROG1	9606.ENSP00000372170	9606.ENSP00000317580	0	0	0	0	0	0.057	0	0.391	0.401
MSX1	SOX2	9606.ENSP00000372170	9606.ENSP00000323588	0	0	0	0	0.061	0.057	0	0.718	0.728
MSX1	WNT11	9606.ENSP00000372170	9606.ENSP00000325526	0	0	0	0	0.061	0.072	0	0.472	0.499
MSX1	SOX1	9606.ENSP00000372170	9606.ENSP00000330218	0	0	0	0	0	0.057	0	0.434	0.444
MT1M	SLC39A4	9606.ENSP00000369146	9606.ENSP00000301305	0	0	0	0	0	0	0	0.562	0.562
MUC1	TERT	9606.ENSP00000484824	9606.ENSP00000309572	0	0	0	0	0	0	0	0.421	0.420
MUC1	WT1	9606.ENSP00000484824	9606.ENSP00000331327	0	0	0	0	0	0.050	0	0.511	0.515
MUC1	NGF	9606.ENSP00000484824	9606.ENSP00000358525	0	0	0	0	0	0	0	0.453	0.453
MYF5	PRDM16	9606.ENSP00000228644	9606.ENSP00000270722	0	0	0	0	0	0	0	0.684	0.684
MYF5	TCF4	9606.ENSP00000228644	9606.ENSP00000381382	0	0	0	0	0	0.299	0.900	0.236	0.941
NDRG2	WT1	9606.ENSP00000451712	9606.ENSP00000331327	0	0	0	0	0	0.050	0	0.414	0.419
NDRG2	SGK1	9606.ENSP00000451712	9606.ENSP00000356832	0	0	0	0	0	0	0	0.638	0.639
NEDD4	SCNN1B	9606.ENSP00000424827	9606.ENSP00000345751	0	0	0	0	0	0.474	0	0.652	0.809
NEDD4	SGK1	9606.ENSP00000424827	9606.ENSP00000356832	0	0	0	0	0.078	0.439	0	0.548	0.745
NEDD4	VPS28	9606.ENSP00000424827	9606.ENSP00000366565	0	0	0	0	0	0	0	0.428	0.428
NELL1	NFATC1	9606.ENSP00000298925	9606.ENSP00000389377	0	0	0	0	0	0	0	0.444	0.444
NEUROG1	NTRK3	9606.ENSP00000317580	9606.ENSP00000354207	0	0	0	0	0	0	0	0.461	0.461
NEUROG1	SOX1	9606.ENSP00000317580	9606.ENSP00000330218	0	0	0	0	0.085	0.058	0	0.464	0.498
NEUROG1	TCF4	9606.ENSP00000317580	9606.ENSP00000381382	0	0	0	0	0	0.409	0	0.222	0.521
NEUROG1	PAX6	9606.ENSP00000317580	9606.ENSP00000404100	0	0	0	0	0.064	0.057	0	0.692	0.704
NEUROG1	SOX2	9606.ENSP00000317580	9606.ENSP00000323588	0	0	0	0	0.064	0.058	0	0.769	0.779
NFAM1	RAB37	9606.ENSP00000333680	9606.ENSP00000376390	0	0	0	0	0.076	0	0.900	0	0.903
NFATC1	PPP1CA	9606.ENSP00000389377	9606.ENSP00000326031	0	0	0	0	0	0.367	0	0.203	0.473
NFATC1	TNFRSF18	9606.ENSP00000389377	9606.ENSP00000328207	0	0	0	0	0.070	0	0	0.410	0.428
NFATC1	TNFRSF6B	9606.ENSP00000389377	9606.ENSP00000359013	0	0	0	0	0	0	0	0.461	0.461
NFATC1	TNFRSF4	9606.ENSP00000389377	9606.ENSP00000368538	0	0	0	0	0.088	0	0	0.393	0.423
NFATC1	PAFAH1B1	9606.ENSP00000389377	9606.ENSP00000380378	0	0	0	0	0	0	0	0.401	0.401
NFATC1	TNFSF11	9606.ENSP00000389377	9606.ENSP00000381775	0	0	0	0	0	0	0	0.958	0.959
NFATC1	VAV1	9606.ENSP00000389377	9606.ENSP00000472929	0	0	0	0	0.084	0	0	0.423	0.449
NFATC1	PPP5D1	9606.ENSP00000389377	9606.ENSP00000471730	0	0	0	0	0	0.367	0	0.204	0.474
NGF	OPRK1	9606.ENSP00000358525	9606.ENSP00000265572	0	0	0	0	0	0	0	0.473	0.473
NGF	PENK	9606.ENSP00000358525	9606.ENSP00000324248	0	0	0	0	0.081	0	0	0.410	0.434
NGF	NTRK3	9606.ENSP00000358525	9606.ENSP00000354207	0	0	0	0	0	0.714	0	0.869	0.960
NGF	SEMA6B	9606.ENSP00000358525	9606.ENSP00000467290	0	0	0	0	0	0	0	0.473	0.473
NGF	POMC	9606.ENSP00000358525	9606.ENSP00000384092	0	0	0	0	0.055	0	0	0.525	0.531
NID2	TWIST1	9606.ENSP00000216286	9606.ENSP00000242261	0	0	0	0	0.150	0	0	0.329	0.406
NKAPL	NXF1	9606.ENSP00000345716	9606.ENSP00000436679	0	0	0	0	0	0	0	0.433	0.433
NLRC4	P2RX7	9606.ENSP00000385090	9606.ENSP00000330696	0	0	0	0	0	0	0	0.500	0.500
NMU	PTGFR	9606.ENSP00000264218	9606.ENSP00000359793	0	0	0	0	0	0	0.900	0	0.900
NMU	RXFP3	9606.ENSP00000264218	9606.ENSP00000328708	0	0	0	0	0	0	0.900	0	0.900
NMU	S1PR3	9606.ENSP00000264218	9606.ENSP00000365006	0	0	0	0	0	0	0.900	0.047	0.900
NMU	OPRK1	9606.ENSP00000264218	9606.ENSP00000265572	0	0	0	0	0	0	0.900	0.116	0.907
NMU	NPBWR1	9606.ENSP00000264218	9606.ENSP00000330284	0	0	0	0	0	0	0.900	0.143	0.910
NMU	PENK	9606.ENSP00000264218	9606.ENSP00000324248	0	0	0	0	0	0	0.900	0.187	0.915
NMU	PYY	9606.ENSP00000264218	9606.ENSP00000353198	0	0	0	0	0	0	0.900	0.354	0.932
NMU	TRH	9606.ENSP00000264218	9606.ENSP00000303452	0	0	0	0	0	0	0.900	0.400	0.937
NMU	POMC	9606.ENSP00000264218	9606.ENSP00000384092	0	0	0	0	0	0	0.900	0.441	0.941
NOC2L	WRAP73	9606.ENSP00000317992	9606.ENSP00000270708	0	0	0	0	0.062	0	0	0.396	0.409
NOC2L	NSUN5	9606.ENSP00000317992	9606.ENSP00000309126	0	0	0	0	0.388	0.185	0	0.042	0.481
NOC2L	PABPC4	9606.ENSP00000317992	9606.ENSP00000361949	0	0	0	0	0.174	0.347	0	0	0.437
NOC2L	TDRD12	9606.ENSP00000317992	9606.ENSP00000390621	0	0	0	0	0.468	0.130	0	0.082	0.538
NOC2L	PRPF31	9606.ENSP00000317992	9606.ENSP00000324122	0	0	0	0	0.514	0.297	0	0.167	0.690
NPBWR1	OPRK1	9606.ENSP00000330284	9606.ENSP00000265572	0	0	0	0.865	0.050	0	0.900	0.621	0.909
NPBWR1	PENK	9606.ENSP00000330284	9606.ENSP00000324248	0	0	0	0	0.062	0	0.900	0.198	0.918
NPBWR1	RXFP3	9606.ENSP00000330284	9606.ENSP00000328708	0	0	0	0.768	0.063	0	0.900	0.253	0.907
NPBWR1	S1PR3	9606.ENSP00000330284	9606.ENSP00000365006	0	0	0	0	0	0	0.900	0	0.900
NPBWR1	PYY	9606.ENSP00000330284	9606.ENSP00000353198	0	0	0	0	0	0	0.900	0.116	0.907
NPBWR1	POMC	9606.ENSP00000330284	9606.ENSP00000384092	0	0	0	0	0.066	0	0.900	0.400	0.939
NPR1	PDE1B	9606.ENSP00000357669	9606.ENSP00000243052	0	0	0	0	0.082	0	0.650	0.164	0.707
NPR1	PDE10A	9606.ENSP00000357669	9606.ENSP00000438284	0	0	0	0	0.101	0.137	0.650	0.167	0.743
NRXN1	NXPH2	9606.ENSP00000385142	9606.ENSP00000272641	0	0	0	0	0.118	0.379	0	0.717	0.831
NRXN1	RBFOX1	9606.ENSP00000385142	9606.ENSP00000309117	0	0	0	0	0.377	0	0	0.514	0.684
NRXN1	PTPRT	9606.ENSP00000385142	9606.ENSP00000362294	0	0	0	0	0.342	0.157	0	0.112	0.465
NRXN1	RPH3A	9606.ENSP00000385142	9606.ENSP00000374036	0	0	0	0	0.231	0.336	0	0.220	0.567
NRXN1	SHANK2	9606.ENSP00000385142	9606.ENSP00000469689	0	0	0	0	0.108	0	0.900	0.747	0.975
NSD1	RAD23A	9606.ENSP00000395929	9606.ENSP00000467024	0	0	0	0	0	0.050	0	0.443	0.448
NSFL1C	STX5	9606.ENSP00000418529	9606.ENSP00000294179	0	0	0	0	0	0.379	0	0.753	0.840
NSUN5	PRPF31	9606.ENSP00000309126	9606.ENSP00000324122	0	0	0	0	0.242	0.185	0	0.106	0.400
NSUN5	TFPT	9606.ENSP00000309126	9606.ENSP00000375639	0	0	0	0	0.064	0	0	0.441	0.454
NTRK3	TWIST1	9606.ENSP00000354207	9606.ENSP00000242261	0	0	0	0	0.049	0	0	0.437	0.441
NUDT3	TNFRSF25	9606.ENSP00000476119	9606.ENSP00000367013	0	0	0	0	0.061	0	0	0.424	0.436
NXF1	SYMPK	9606.ENSP00000436679	9606.ENSP00000245934	0	0	0	0	0.270	0	0.900	0.094	0.928
NXF1	PABPC4	9606.ENSP00000436679	9606.ENSP00000361949	0	0	0	0	0	0.347	0	0.256	0.493
NYX	SHROOM1	9606.ENSP00000340328	9606.ENSP00000367950	0	0	0	0	0	0.540	0	0	0.540
ONECUT3	PRDM8	9606.ENSP00000371786	9606.ENSP00000339764	0	0	0	0	0	0.064	0	0.408	0.422
OPRK1	SH2D3C	9606.ENSP00000265572	9606.ENSP00000317817	0	0	0	0	0	0	0	0.475	0.475
OPRK1	RXFP3	9606.ENSP00000265572	9606.ENSP00000328708	0	0	0	0.702	0.062	0	0.900	0	0.902
OPRK1	S1PR3	9606.ENSP00000265572	9606.ENSP00000365006	0	0	0	0.572	0	0	0.900	0.091	0.902
OPRK1	PYY	9606.ENSP00000265572	9606.ENSP00000353198	0	0	0	0	0	0	0.900	0.244	0.921
OPRK1	PENK	9606.ENSP00000265572	9606.ENSP00000324248	0	0	0	0	0.061	0	0.900	0.795	0.979
OPRK1	POMC	9606.ENSP00000265572	9606.ENSP00000384092	0	0	0	0	0.061	0	0.900	0.870	0.986
OTOP2	USH1G	9606.ENSP00000332528	9606.ENSP00000480279	0	0	0	0	0.069	0	0	0.676	0.686
P2RX5	UPB1	9606.ENSP00000225328	9606.ENSP00000324343	0	0	0	0	0	0	0	0.432	0.432
P2RX5	SLC7A10	9606.ENSP00000225328	9606.ENSP00000253188	0	0	0	0	0	0	0	0.461	0.461
P2RX5	P2RX7	9606.ENSP00000225328	9606.ENSP00000330696	0	0	0	0.815	0.063	0.268	0.900	0.819	0.936
P2RX7	SLC24A4	9606.ENSP00000330696	9606.ENSP00000431840	0	0	0	0	0.098	0	0	0.523	0.551
PABPC4	PPP1CA	9606.ENSP00000361949	9606.ENSP00000326031	0	0	0	0	0.093	0.376	0	0	0.410
PAFAH1B1	TUBB4A	9606.ENSP00000380378	9606.ENSP00000264071	0	0	0	0	0.061	0.065	0.900	0.272	0.927
PAX6	TBX3	9606.ENSP00000404100	9606.ENSP00000257566	0	0	0	0	0.084	0.064	0	0.492	0.527
PAX6	SLIT1	9606.ENSP00000404100	9606.ENSP00000266058	0	0	0	0	0.093	0	0	0.414	0.446
PAX6	SFRP2	9606.ENSP00000404100	9606.ENSP00000274063	0	0	0	0	0	0.050	0	0.511	0.516
PAX6	SOX8	9606.ENSP00000404100	9606.ENSP00000293894	0	0	0	0	0.082	0.064	0	0.497	0.530
PAX6	SIX2	9606.ENSP00000404100	9606.ENSP00000304502	0	0	0	0	0.097	0.081	0	0.664	0.697
PAX6	SOX2	9606.ENSP00000404100	9606.ENSP00000323588	0	0	0	0	0.216	0.393	0	0.940	0.969
PAX6	SOX1	9606.ENSP00000404100	9606.ENSP00000330218	0	0	0	0	0.118	0.064	0	0.842	0.858
PAX6	WT1	9606.ENSP00000404100	9606.ENSP00000331327	0	0	0	0	0	0.058	0	0.531	0.539
PAX6	TCF4	9606.ENSP00000404100	9606.ENSP00000381382	0	0	0	0	0.086	0.185	0	0.300	0.433
PCDHA10	PCDHA4	9606.ENSP00000304234	9606.ENSP00000435300	0	0	0	0.980	0.088	0.613	0	0.712	0.637
PCDHA10	PCDHA12	9606.ENSP00000304234	9606.ENSP00000381628	0	0	0	0.981	0.072	0.641	0	0.620	0.656
PCDHA10	PCDHA7	9606.ENSP00000304234	9606.ENSP00000436426	0	0	0	0.980	0.061	0.823	0	0.641	0.828
PCDHA10	PCDHA9	9606.ENSP00000304234	9606.ENSP00000436042	0	0	0	0.980	0.071	0.823	0	0.902	0.831
PCDHA10	PCDHA6	9606.ENSP00000304234	9606.ENSP00000433378	0	0	0	0.981	0.066	0.828	0	0.646	0.834
PCDHA10	PCDHA11	9606.ENSP00000304234	9606.ENSP00000381636	0	0	0	0.980	0.069	0.873	0	0.646	0.878
PCDHA11	PCDHA12	9606.ENSP00000381636	9606.ENSP00000381628	0	0	0	0.981	0.335	0.692	0	0.640	0.788
PCDHA11	PCDHA4	9606.ENSP00000381636	9606.ENSP00000435300	0	0	0	0.980	0	0.816	0	0.647	0.818
PCDHA12	PCDHA4	9606.ENSP00000381628	9606.ENSP00000435300	0	0	0	0.980	0	0.663	0	0.621	0.667
PCDHA4	PCDHA9	9606.ENSP00000435300	9606.ENSP00000436042	0	0	0	0.982	0.088	0.816	0	0.804	0.827
PCDHA4	PCDHA7	9606.ENSP00000435300	9606.ENSP00000436426	0	0	0	0.983	0	0.827	0	0.539	0.828
PCDHA7	PCDHA9	9606.ENSP00000436426	9606.ENSP00000436042	0	0	0	0.984	0	0.900	0	0.756	0.901
PEAR1	SPEG	9606.ENSP00000344465	9606.ENSP00000311684	0	0	0	0	0.063	0	0	0.666	0.674
PENK	TRH	9606.ENSP00000324248	9606.ENSP00000303452	0	0	0	0	0.061	0	0	0.477	0.488
PENK	S1PR3	9606.ENSP00000324248	9606.ENSP00000365006	0	0	0	0	0	0	0.900	0	0.900
PENK	RXFP3	9606.ENSP00000324248	9606.ENSP00000328708	0	0	0	0	0.061	0	0.900	0	0.902
PENK	SERPINA1	9606.ENSP00000324248	9606.ENSP00000416066	0	0	0	0	0	0	0.900	0.079	0.903
PENK	PYY	9606.ENSP00000324248	9606.ENSP00000353198	0	0	0	0	0.062	0	0.900	0.129	0.911
PENK	POMC	9606.ENSP00000324248	9606.ENSP00000384092	0	0	0	0	0.062	0	0.900	0.771	0.976
PER1	PPP1CA	9606.ENSP00000314420	9606.ENSP00000326031	0	0	0	0	0	0	0.900	0.054	0.901
PGLYRP1	S100A12	9606.ENSP00000008938	9606.ENSP00000357726	0	0	0	0	0.337	0	0	0.338	0.542
PGLYRP1	SPG7	9606.ENSP00000008938	9606.ENSP00000268704	0	0	0	0	0	0	0	0.852	0.852
PGLYRP2	SPG7	9606.ENSP00000345968	9606.ENSP00000268704	0	0	0	0	0	0	0	0.623	0.623
PGLYRP2	PNMAL2	9606.ENSP00000345968	9606.ENSP00000473036	0	0	0	0	0	0	0	0.404	0.404
PLEC	RAD23A	9606.ENSP00000323856	9606.ENSP00000467024	0	0	0	0	0.189	0.349	0	0.056	0.458
PLEKHG5	SLC5A7	9606.ENSP00000439625	9606.ENSP00000264047	0	0	0	0	0	0	0	0.711	0.711
PLEKHG5	SPEG	9606.ENSP00000439625	9606.ENSP00000311684	0	0	0	0	0.098	0	0	0.475	0.506
PLEKHS1	TERT	9606.ENSP00000358316	9606.ENSP00000309572	0	0	0	0	0	0	0	0.448	0.448
PNMAL2	TPPP3	9606.ENSP00000473036	9606.ENSP00000462435	0	0	0	0	0.153	0.386	0	0	0.457
POMC	TBX3	9606.ENSP00000384092	9606.ENSP00000257566	0	0	0	0	0.062	0	0	0.389	0.402
POMC	TRH	9606.ENSP00000384092	9606.ENSP00000303452	0	0	0	0	0	0	0	0.872	0.872
POMC	RXFP3	9606.ENSP00000384092	9606.ENSP00000328708	0	0	0	0	0.063	0	0.900	0.198	0.918
POMC	PYY	9606.ENSP00000384092	9606.ENSP00000353198	0	0	0	0	0.063	0	0.900	0.695	0.968
POMC	S1PR3	9606.ENSP00000384092	9606.ENSP00000365006	0	0	0	0	0	0	0.900	0	0.900
POMC	TNFSF11	9606.ENSP00000384092	9606.ENSP00000381775	0	0	0	0	0	0	0	0.542	0.542
PPP1CA	SYMPK	9606.ENSP00000326031	9606.ENSP00000245934	0	0	0	0	0.066	0.732	0	0.327	0.817
PPP1CA	PPP1R16B	9606.ENSP00000326031	9606.ENSP00000299824	0	0	0	0	0.055	0.686	0	0.224	0.750
PPP1CA	SH2D3C	9606.ENSP00000326031	9606.ENSP00000317817	0	0	0	0	0	0	0	0.660	0.660
PRAME	WT1	9606.ENSP00000445675	9606.ENSP00000331327	0	0	0	0	0.106	0	0	0.644	0.668
PRDM14	TBX3	9606.ENSP00000276594	9606.ENSP00000257566	0	0	0	0	0.061	0.063	0	0.555	0.574
PRDM14	SOX2	9606.ENSP00000276594	9606.ENSP00000323588	0	0	0	0	0.080	0.125	0.900	0.699	0.972
PRDM16	PRDM8	9606.ENSP00000270722	9606.ENSP00000339764	0	0	0	0	0	0.050	0	0.494	0.498
PRPF31	SYMPK	9606.ENSP00000324122	9606.ENSP00000245934	0	0	0	0	0.086	0	0.900	0	0.904
PRPF31	SNRPF	9606.ENSP00000324122	9606.ENSP00000266735	0	0	0	0	0.088	0.979	0.900	0	0.997
PRPF31	TFPT	9606.ENSP00000324122	9606.ENSP00000375639	0	0	0	0	0.091	0	0	0.799	0.810
PTGFR	TRH	9606.ENSP00000359793	9606.ENSP00000303452	0	0	0	0	0	0	0.900	0.049	0.900
PTPRT	RBFOX1	9606.ENSP00000362294	9606.ENSP00000309117	0	0	0	0	0.351	0	0	0.116	0.402
PYY	TRH	9606.ENSP00000353198	9606.ENSP00000303452	0	0	0	0	0.055	0	0	0.486	0.493
PYY	RXFP3	9606.ENSP00000353198	9606.ENSP00000328708	0	0	0	0	0	0	0.900	0	0.900
PYY	S1PR3	9606.ENSP00000353198	9606.ENSP00000365006	0	0	0	0	0	0	0.900	0.049	0.900
RAB11FIP3	TMEM204	9606.ENSP00000262305	9606.ENSP00000454945	0	0	0	0	0.061	0	0	0.658	0.665
RAB32	RAB37	9606.ENSP00000356465	9606.ENSP00000376390	0	0	0.418	0.746	0	0	0.900	0.571	0.922
RAD23A	TFPT	9606.ENSP00000467024	9606.ENSP00000375639	0	0	0	0	0.062	0	0.900	0	0.902
RBFOX1	RBM38	9606.ENSP00000309117	9606.ENSP00000348538	0	0	0	0.611	0.049	0.412	0	0.388	0.499
RBFOX1	RBM24	9606.ENSP00000309117	9606.ENSP00000368341	0	0	0	0	0.086	0.752	0	0.651	0.914
RPH3A	TUBB4A	9606.ENSP00000374036	9606.ENSP00000264071	0	0	0	0	0.180	0	0	0.389	0.477
RSPH6A	WDR66	9606.ENSP00000221538	9606.ENSP00000288912	0	0	0	0	0.114	0	0	0.354	0.403
RXFP3	S1PR3	9606.ENSP00000328708	9606.ENSP00000365006	0	0	0	0	0	0	0.900	0	0.900
SALL1	TOX3	9606.ENSP00000251020	9606.ENSP00000219746	0	0	0	0	0.088	0.056	0	0.401	0.440
SALL1	TBX3	9606.ENSP00000251020	9606.ENSP00000257566	0	0	0	0	0	0.123	0	0.368	0.422
SALL1	SHOX2	9606.ENSP00000251020	9606.ENSP00000374240	0	0	0	0	0	0	0	0.530	0.530
SALL1	SIX2	9606.ENSP00000251020	9606.ENSP00000304502	0	0	0	0	0.061	0	0	0.750	0.756
SALL1	SOX2	9606.ENSP00000251020	9606.ENSP00000323588	0	0	0	0	0.189	0.207	0.900	0.537	0.966
SCN4B	SCNN1B	9606.ENSP00000322460	9606.ENSP00000345751	0	0	0	0	0.062	0	0.900	0.094	0.907
SCNN1B	SGK1	9606.ENSP00000345751	9606.ENSP00000356832	0	0	0	0	0	0.305	0.900	0.538	0.965
SEMA6B	SLIT1	9606.ENSP00000467290	9606.ENSP00000266058	0	0	0	0	0.089	0	0	0.438	0.466
SEMA6B	WNT11	9606.ENSP00000467290	9606.ENSP00000325526	0	0	0	0	0	0	0	0.474	0.474
SERPINA1	STX5	9606.ENSP00000416066	9606.ENSP00000294179	0	0	0	0	0	0	0.900	0.057	0.901
SERPINA1	TRAPPC3	9606.ENSP00000416066	9606.ENSP00000480332	0	0	0	0	0	0	0.900	0	0.900
SFRP2	WNT16	9606.ENSP00000274063	9606.ENSP00000222462	0	0	0	0	0.062	0.262	0.600	0.579	0.867
SFRP2	SOX2	9606.ENSP00000274063	9606.ENSP00000323588	0	0	0	0	0.175	0	0	0.303	0.401
SFRP2	SIX2	9606.ENSP00000274063	9606.ENSP00000304502	0	0	0	0	0.062	0	0	0.490	0.502
SFRP2	WNT11	9606.ENSP00000274063	9606.ENSP00000325526	0	0	0	0	0.061	0.262	0.600	0.648	0.889
SHOX2	TBX15	9606.ENSP00000374240	9606.ENSP00000207157	0	0	0	0	0.132	0.190	0	0.560	0.664
SHOX2	TBX3	9606.ENSP00000374240	9606.ENSP00000257566	0	0	0	0	0.077	0.157	0	0.718	0.762
SIX2	TBX15	9606.ENSP00000304502	9606.ENSP00000207157	0	0	0	0	0.091	0.050	0	0.424	0.460
SIX2	SOX2	9606.ENSP00000304502	9606.ENSP00000323588	0	0	0	0	0.078	0.186	0	0.311	0.438
SIX2	WNT11	9606.ENSP00000304502	9606.ENSP00000325526	0	0	0	0	0.080	0	0	0.464	0.486
SIX2	WT1	9606.ENSP00000304502	9606.ENSP00000331327	0	0	0	0	0	0.064	0	0.712	0.719
SNRPF	SYMPK	9606.ENSP00000266735	9606.ENSP00000245934	0	0	0	0	0.130	0	0.900	0	0.909
SOX2	TWIST1	9606.ENSP00000323588	9606.ENSP00000242261	0	0	0	0	0	0.191	0	0.742	0.784
SOX2	TBX3	9606.ENSP00000323588	9606.ENSP00000257566	0	0	0	0	0.062	0.126	0	0.687	0.721
SOX2	TAL1	9606.ENSP00000323588	9606.ENSP00000294339	0	0	0	0	0.088	0.057	0	0.405	0.444
SOX2	TERT	9606.ENSP00000323588	9606.ENSP00000309572	0	0	0	0	0	0	0	0.611	0.611
SOX2	WT1	9606.ENSP00000323588	9606.ENSP00000331327	0	0	0	0	0	0.125	0	0.384	0.437
SOX2	TCF4	9606.ENSP00000323588	9606.ENSP00000381382	0	0	0	0	0.062	0.064	0	0.687	0.701
SOX8	USH1G	9606.ENSP00000293894	9606.ENSP00000480279	0	0	0	0	0	0.050	0	0.418	0.424
SOX8	WT1	9606.ENSP00000293894	9606.ENSP00000331327	0	0	0	0	0	0.125	0	0.440	0.489
STX5	TRAPPC3	9606.ENSP00000294179	9606.ENSP00000480332	0	0	0	0	0.069	0.266	0.900	0.675	0.974
TACC2	ZNF540	9606.ENSP00000358001	9606.ENSP00000466274	0	0	0	0	0	0.064	0	0.411	0.425
TAL1	TCF4	9606.ENSP00000294339	9606.ENSP00000381382	0	0	0	0	0.061	0.520	0	0.355	0.684
TBX3	WNT11	9606.ENSP00000257566	9606.ENSP00000325526	0	0	0	0	0.076	0.182	0	0.348	0.464
TCF4	TWIST1	9606.ENSP00000381382	9606.ENSP00000242261	0	0	0	0	0	0.606	0	0.353	0.734
TCF4	TERT	9606.ENSP00000381382	9606.ENSP00000309572	0	0	0	0	0	0	0	0.537	0.537
TERT	WT1	9606.ENSP00000309572	9606.ENSP00000331327	0	0	0	0	0	0	0.900	0.479	0.945
TFPT	TPM3	9606.ENSP00000375639	9606.ENSP00000357516	0	0	0	0	0	0.547	0	0.041	0.547
TNFRSF18	TNFRSF4	9606.ENSP00000328207	9606.ENSP00000368538	0	0	0	0	0.289	0	0	0.807	0.857
TNFRSF25	TNFRSF6B	9606.ENSP00000367013	9606.ENSP00000359013	0	0	0	0	0	0	0	0.630	0.630
TNFRSF25	TNFRSF4	9606.ENSP00000367013	9606.ENSP00000368538	0	0	0	0	0.061	0	0	0.449	0.461
TSPAN32	VAV1	9606.ENSP00000182290	9606.ENSP00000472929	0	0	0	0	0.115	0	0	0.351	0.401
TWIST1	WNT11	9606.ENSP00000242261	9606.ENSP00000325526	0	0	0	0	0.062	0.127	0	0.398	0.464
WNT11	WNT16	9606.ENSP00000325526	9606.ENSP00000222462	0	0	0	0.883	0	0.346	0.900	0.674	0.937
WNT11	WT1	9606.ENSP00000325526	9606.ENSP00000331327	0	0	0	0	0	0.084	0	0.556	0.576
